# Supplementary material for: Altered gut microbiota and metabolite profiles in community-acquired pneumonia: a metagenomic and metabolomic study
Source: Microbiol Spectr. 2025 Mar 10;13(4):e02639-24. doi: 10.1128/spectrum.02639-24 (PMC11960049; doi:10.1128/spectrum.02639-24)
Supplement: Data S1 — List of 198 pathogens detected by tNGS. [file spectrum.02639-24-s0001.xlsx]

## Sheet: Pathogens
Supplemental data 1. List of 198 pathogens detected by targeted next-generation sequencing (tNGS).
DNA virus	RNA virus	Gram-positive Bacteria	Gram-negative Bacteria	Fungus	Mycoplasma/Chlamydia/ Rickettsia
1. Human bocavirus 1	1. Human coronavirus 229E	1. Parvimonas micra	1. Neisseria meningitidis	1. Aspergillus niger complex	1. Coxiella burnetii
2. Human bocavirus 2	2. Human coronavirus NL63	2. Rhodococcus hoagii	2. Acinetobacter baumannii	2. Aspergillus flavus complex	2. Mycoplasma pneumoniae
3. Human bocavirus 3	3. Influenza A virus	3. Staphylococcus aureus	3. Acinetobacter junii	3. Aspergillus terreus complex	3. Ureaplasma parvum
4. Human bocavirus 4	4. Influenza A virus H1N1	4. Streptococcus pneumoniae	4. Acinetobacter ursingii	4. Aspergillus fumigatus	4. Ureaplasma urealyticum
5. Cytomegalo Virus	5. Influenza A virus (H1N1pdm09)	5. Streptococcus pyogenes	5. Bacteroides fragilis	5. Candida albicans	5. Chlamydia pneumoniae
6. Human parvovirus B19	6. Influenza A virus H3N2	6. Streptococcus agalactiae	6. Bordetella pertussis	6. Candida parapsilosis	6. Chlamydia trachomatis
7. Epstein-Barr virus	7. Influenza A virus H5N1	7. Streptococcus anginosus group	7. Bordetella parapertussis	7. Candida orthopsilosis	7. Chlamydia psittaci
8. Human mastadenovirus	8. Influenza A virus H7N9	8. Streptococcus intermedius	8. Bordetella holmesii	8. Candida tropicalis
9. Human adenovirus 11	9. SARS-CoV-2	9. Mycobacterium tuberculosis complex	9. Brucella	9. Cryptococcus gattii
10. Human adenovirus 14	10. Human coronavirus HKU1	10. nontuberculous mycobacteria	10. Burkholderia mallei	10. Cryptococcus neoformans
11. Human adenovirus 1	11. Human coronavirus OC43	11. Mycobacterium xenopi	11. Burkholderia multivorans	11. Fusarium
12. Human adenovirus 21	12. Influenza B virus	12. Mycobacterium gordonae	12. Burkholderia pseudomallei	12. Histoplasma capsulatum
13. Human adenovirus 2	13. Influenza B virus Yamagata	13. Mycobacterium kansasii	13. Burkholderia contaminans	13. Lichtheimia ramosa
14. Human adenovirus 34	14. Influenza B virus Victoria	14. Mycobacterium scrofulaceum	14. Burkholderia cenocepacia	14. Lichtheimia
15. Human adenovirus 35	15. Echovirus E18	15. Mycobacterium malmoense	15. Burkholderia cepacia	15. Lichtheimia corymbifera
16. Human adenovirus B3	16. Echovirus E30	16. Mycobacterium avium	16. Burkholderia cepacian complex	16. Meyerozyma guilliermondii
17. Human adenovirus E4	17. Rhinovirus	17. Mycobacterium avium complex	17. Elizabethkingia anophelis	17. Mucor irregularis
18. Human adenovirus 55	18. Rhinovirus A	18. Mycobacterium shimoidei	18. Elizabethkingia meningoseptica	18. Mucor racemosus
19. Human adenovirus 57	19. Rhinovirus B	19. Mycobacterium szulgai	19. Enterobacter cloacae complex	19. [Candida] glabrata
20. Human adenovirus 5	20. Rhinovirus C	20. Mycobacterium asiaticum	20. Escherichia coli	20. Pichia kudriavzevii
21. Human adenovirus 6	21. Enterovirus	21. Mycobacterium celatum	21. Fusobacterium necrophorum	21. Pneumocystis jirovecii
22. Human adenovirus 7	22. Enterovirus A71	22. Mycobacterium simiae	22. Fusobacterium nucleatum	22. Rhizomucor
23. Human mastadenovirus B	23. Enterovirus A	23. Mycobacteroides chelonae	23. Haemophilus influenzae	23. Rhizomucor pusillus
24. Human mastadenovirus C	24. Enterovirus B	24. Mycobacteroides abscessus complex	24. Klebsiella variicola	24. Rhizopus delemar
25. Human mastadenovirus D	25. Enterovirus C	25. Mycobacteroides abscessus	25. Klebsiella aerogenes	25. Rhizopus
26. Human herpes virus-6A	26. Enterovirus D68	26. Mycolicibacterium smegmatis	26. Klebsiella oxytoca	26. Rhizopus oryzae
27. Human herpes virus-6B	27. Enterovirus D	27. Mycolicibacterium fortuitum	27. Klebsiella pneumoniae	27. Rhizopus microsporus
28. Human herpes virus-6	28. Coxsackievirus A10	28. Mycobacterium intracellulare	28. Legionella	28. Scedosporium boydii
29. Human herpes virus-7	29. Coxsackievirus A16	29. Nocardia	29. Legionella bozemanae	29. Scedosporium apiospermum
30. Herpes simplex virus 1	30. Coxsackievirus A2	30. Nocardia concava	30. Legionella micdadei	30. Scedosporium
31. Herpes simplex virus 2	31. Coxsackievirus A5	31. Nocardia brasiliensis	31. Legionella pneumophila	31. Talaromyces marneffei
32. Varicella Zoster Virus	32. Coxsackievirus A6	32. Nocardia farcinica	32. Legionella longbeachae	32. Trichosporon asahii
33. JC polyomavirus	33. Coxsackievirus B3	33. Nocardia africana	33. Moraxella catarrhalis
34. WU Polyomavirus	34. Influenza C virus	34. Nocardia abscessus	34. Pasteurella multocida
35. BK polyomavirus	35. Human metapneumovirus	35. Nocardia cyriacigeorgica	35. Proteus mirabilis
	36. Measles morbillivirus	36. Nocardia terpenica	36. Pseudomonas aeruginosa
	37. Human respiratory syncytial virus A	37. Nocardia otitidiscaviarum	37. Serratia marcescens
	38. Human respiratory syncytial virus B	38. Nocardia nova	38. Stenotrophomonas maltophilia
	39. Human orthorubulavirus 2	39. Nocardia asteroides	39. Corynebacterium diphtheriae
	40. Human orthorubulavirus 4	40. Tropheryma whipplei
	41. Mumps orthorubulavirus	41. Trueperella pyogenes
	42. Human respirovirus 1
	43. Human respirovirus 3
	44. Rubella virus
Fugus
1. Aspergillus niger complex
2. Aspergillus flavus complex
3. Aspergillus terreus complex
4. Aspergillus fumigatus
5. Candida albicans
6. Candida parapsilosis
7. Candida orthopsilosis
8. Candida tropicalis
9. Cryptococcus gattii
10. Cryptococcus neoformans
11. Fusarium
12. Histoplasma capsulatum
13. Lichtheimia ramosa
14. Lichtheimia
15. Lichtheimia corymbifera
16. Meyerozyma guilliermondii
17. Mucor irregularis
18. Mucor racemosus
19. [Candida] glabrata
20. Pichia kudriavzevii
21. Pneumocystis jirovecii
22. Rhizomucor
23. Rhizomucor pusillus
24. Rhizopus delemar
25. Rhizopus
26. Rhizopus oryzae
27. Rhizopus microsporus
28. Scedosporium boydii
29. Scedosporium apiospermum
30. Scedosporium
31. Talaromyces marneffei
32. Trichosporon asahii
