# Supplementary material for: Altered gut microbiota and metabolite profiles in community-acquired pneumonia: a metagenomic and metabolomic study
Source: Microbiol Spectr. 2025 Mar 10;13(4):e02639-24. doi: 10.1128/spectrum.02639-24 (PMC11960049; doi:10.1128/spectrum.02639-24)
Supplement: Data S2 — List of 452 significantly altered metabolites. [file spectrum.02639-24-s0002.xlsx]

## Sheet: Sheet1
Supplemental data 2. List of 452 significantly altered metabolites.
KEGG	ID	meanControl	meanTreat	foldChange	log2FoldChange	pvalue	FDR	CF50WLMC	CF04ZJMC	CF05WBHC	CF06MQSC	CF08FJYC	CF09ZYYC	CF10SZFC	CF11CSYC	CF12WJJC	CF13LAZC	CF14SLHC	CF17LHLC	CF18SYJC	CF19CAYC	CF20FSHC	CF21DWTC	CF22XXFC	CF24YYLC	CF26HZQC	CF27ZFCC	CF28HXMC	CF30WYLC	CF35JYHC	CF36FJXC	CF37MYLC	CF38BHLC	CF39LMFC	CF40ZMYC	CF41LYQC	CF43SGLC	CF44GZMC	CF45XXAC	CF46LAYC	CF49GQHC	CF16LZG3	CF300NYO	PF01LLC1	PF02KHQ1	PF02CGL3	PF05GXY1	PF06WXZ1	PF07LHW1
C08262	M101T100.neg	12697112597	8466481871	0.666804	-0.584666	0.00167962	0.0208023	14260639846	10522152200	4426569074	5572406196	5940478672	5065323512	1.51436e+08	10055632294	17061824173	15388505223	2715179975	11776387952	15007251353	10038337974	8926984841	25773123728	13425003132	7977601437	32228477717	9362879140	18902309303	17467924858	10617241570	11292749491	3636538550	12136661658	10717222127	29647651601	11532921889	15254103285	12945620361	11651963987	17037437673	11235721634	18339015942	19004775565	3934563261	2576476644	15121072067	7168353639	4.08836e+08	1.53311e+07
C07182	M104T48.pos	7.48272e+07	2.67374e+07	0.357323	-1.4847	2.46e-09	2.45e-06	5.34855e+07	3.32379e+07	2.13632e+07	40046068	6.43096e+07	4.88184e+07	2.48629e+07	3.24359e+07	8.64017e+07	8.84886e+07	4.54025e+07	7.20131e+07	5.96493e+07	5.56519e+07	1.75086e+08	9.40378e+07	1.80962e+08	6.92894e+07	6.43031e+07	5.73304e+07	1.75762e+08	3.21156e+07	5.19657e+07	9.05251e+07	3.67848e+07	5.54075e+07	3.77169e+07	6.54061e+07	5.64617e+07	5.26434e+07	54226127	2.05178e+08	1.13069e+08	2.16255e+08	3.61669e+07	4.69185e+07	1.27513e+07	2.14812e+07	1.66769e+07	6.54009e+07	7.08267e+06	1.50527e+07
C02323	M107T209.pos	1.11e+07	8.46033e+06	0.762189	-0.391779	0.00652522	0.0295022	7.75105e+06	9.54363e+06	1.28233e+07	1.65411e+07	1.87022e+07	1.07738e+07	5.10896e+06	3.82728e+06	1.07624e+07	3.43967e+07	1.07428e+07	1.80191e+07	9.4676e+06	1.11951e+07	6.4739e+06	6.18066e+06	1.72831e+07	1.41041e+07	7.59248e+06	6.32113e+06	5.52555e+06	1.18911e+07	7.96349e+06	6.91303e+06	9.82133e+06	1.33051e+07	1.0108e+07	8.48542e+06	7.32164e+06	1.55742e+07	1.07181e+07	7.07737e+06	1.61546e+07	1.46943e+07	7.4096e+06	9.02795e+06	4.85709e+06	5.13058e+06	4.70932e+06	1.61794e+07	1.84076e+06	1.29362e+07
C00519	M108T212.neg	1.45039e+08	6.96795e+07	0.48042	-1.05763	8.59e-05	0.00361504	7.57049e+07	9.5169e+07	7.74674e+07	1.51042e+08	1.25651e+08	1.00724e+08	1.20368e+07	1.53807e+08	1.46584e+08	2.07013e+08	1.14775e+08	1.8832e+08	1.40794e+08	150676626	1.19093e+08	1.13824e+08	2.23871e+08	9.60148e+07	132432896	1.83435e+08	2.69176e+08	1.79677e+08	1.06869e+08	1.99931e+08	148565420	1.4656e+08	4.8171e+07	2.48407e+08	2.63954e+08	1.51871e+08	1.45379e+08	1.80742e+08	1.54702e+08	1.26769e+08	1.15133e+08	1.27056e+08	1.44932e+07	145603571	787824	1.13719e+08	9.87747e+06	2.71663e+06
C14403	M108T219.pos	1.92007e+07	1.41165e+07	0.735208	-0.443776	0.00153055	0.0101887	1.19132e+06	3.1656e+07	1.76406e+06	2.5267e+06	1.9687e+07	7.54526e+06	7.69989e+07	4.1678e+07	1.92301e+07	5.63698e+06	649941	1.13752e+07	4.21989e+07	1.10505e+07	1.24035e+07	9.27998e+06	1.84808e+07	7.81594e+06	3.93718e+07	6.04417e+06	1.87965e+07	1.20753e+06	2.24794e+07	2.02732e+07	1.31599e+06	1.97573e+07	1.1335e+07	2.0557e+07	8.52152e+06	1.76425e+07	4.42118e+07	1.96201e+07	1.03864e+07	2.97799e+07	3.27961e+07	4.59603e+07	2.49349e+06	1.59222e+06	2.6241e+06	3.2276e+07	2.44098e+06	153632
C02518	M108T334.neg	1.47257e+07	1.09062e+07	0.740626	-0.433183	0.0144524	0.0789189	2.20143e+06	5.04661e+06	8.41682e+06	2.28013e+07	7.17039e+06	3.85834e+07	3.71566e+06	8.48173e+06	2.32447e+06	1.20804e+07	3.46751e+07	2.43904e+07	5.69908e+06	1.17313e+07	8.82543e+06	5.95047e+06	1.70018e+07	2.91126e+07	9.19949e+06	25862615	1.35134e+07	4.70201e+07	3.86162e+06	1.67198e+07	3.77741e+07	5.88926e+06	2.14823e+07	1.61257e+06	4.30966e+07	1.01402e+07	4.95783e+06	1.12998e+07	7.03248e+06	1.58213e+07	1.97285e+06	4.65903e+06	3.66996e+06	1.50759e+07	1.05825e+06	2.72681e+07	2.16987e+06	2.91103e+07
C09704	M109T32_2.pos	1.61524e+08	1.29264e+08	0.800277	-0.321428	0.00655867	0.0295802	101636718	5.11012e+08	1.20084e+08	1.40255e+08	1.50815e+08	1.25563e+08	3.38824e+08	1.259e+08	1.15838e+08	1.69151e+08	1.73515e+08	1.72218e+08	1.57286e+08	1.66278e+08	1.50785e+08	1.59358e+08	1.58174e+08	1.17688e+08	137419800	1.01196e+08	1.24389e+08	101442726	1.59325e+08	1.5998e+08	1.39319e+08	173033223	1.28697e+08	1.10756e+08	1.44039e+08	1.36056e+08	1.13896e+08	1.57447e+08	318310906	1.73368e+08	1.31866e+08	1.49929e+08	5.37115e+07	1.46916e+08	4.28408e+07	1.07224e+08	8.16379e+07	1.09767e+08
C01152	M109T354.pos	1.78891e+07	8.88479e+06	0.496658	-1.00967	0.00907794	0.0378708	2.74429e+07	1.17027e+07	5.59681e+06	1.51394e+08	6.83646e+06	7.16692e+06	1.21656e+07	3.4352e+06	5.39034e+06	4.80845e+06	3.37208e+06	1.01237e+07	2.53448e+07	5.8411e+06	7.46943e+06	1.45524e+07	4.27169e+06	1.128e+07	2.1196e+07	3.94634e+07	4.48356e+07	2.10912e+07	1.36921e+07	3.45362e+07	1.27115e+07	9.45968e+06	3.63247e+06	5.3547e+06	1.36955e+07	2.47718e+07	4.4547e+06	1.14399e+07	5.52732e+06	4.55646e+07	1.07187e+07	3.669e+06	2.45996e+06	4.52648e+06	812106	5.86115e+06	2.80643e+06	3.18059e+06
C05942	M110T158.neg	7.18129e+07	3.73932e+07	0.520703	-0.941468	0.00866735	0.0575287	6.37074e+07	1.46194e+07	8.10125e+07	2.55392e+08	2.17374e+07	1.34347e+08	2.19357e+07	6.34572e+06	1.73559e+08	7.84639e+07	5.5994e+07	1.06604e+07	5.14164e+07	2.34273e+08	7.41434e+06	2.68534e+07	1.8744e+08	4.73565e+07	7.75225e+06	1.16392e+08	6.80554e+07	1.32996e+08	1.305e+07	4.7391e+07	8.4322e+07	1.79701e+07	8.96919e+06	7.71981e+07	1.60689e+08	1.37479e+07	1.53874e+07	1.81625e+08	101772062	2.34889e+07	2.99892e+07	1.1942e+07	1.66438e+06	5.17203e+07	1.19517e+06	2.31894e+07	2.07155e+07	3.23469e+07
C00295	M111T225.neg	6.64231e+08	3.53429e+08	0.532088	-0.910262	0.00026824	0.00693061	6.79728e+07	4.05087e+08	7.31154e+07	1037650778	1.32217e+08	1.16843e+08	2.40509e+08	9.0523e+08	8.9959e+08	1298299801	8.77599e+08	1.6357e+08	6.06865e+08	3.98236e+08	8.92701e+08	4.50044e+08	1137010183	548272110	7.08706e+08	1234957634	9.28663e+08	7.7182e+08	2.93234e+08	2.47713e+08	9.32401e+08	7.9655e+08	2.09446e+08	9.81495e+08	5.7577e+08	2.71178e+08	1443143787	1467789879	305745888	9.58184e+08	3.84013e+08	1150684571	3.21273e+07	1.9528e+08	1021431693	2.91115e+07	8.15741e+07	8.96276e+07
C00106	M111T85.neg	12808186155	7371260730	0.575512	-0.797083	7.08e-05	0.00327127	10031325708	8249215933	10177250691	16841866051	12716102026	11594991984	6540981245	12914702354	18537974734	15740552511	13204441976	17340836131	10763249642	15134597222	10904166675	6588464618	15651474263	9333687800	12356998822	19537375860	14751357845	14113535270	9890297513	14796049152	14595207126	12107448488	7945293735	16999508171	19213072193	12295720133	10945849873	13957364260	15214899538	10375285603	8957703753	10775852676	4744939551	11434461310	2184356909	6945698829	1051017811	1.46119e+08
C00791	M112T171.neg	1.88466e+07	2.39669e+08	12.7168	3.66867	0.000535306	0.0104564	4.44047e+06	6.33426e+06	8.72873e+07	1.70648e+07	1.31168e+06	1.29473e+07	5.22439e+06	4.59015e+06	2.39433e+07	1.07812e+06	6.58872e+07	4.58509e+06	1.01226e+08	2.17818e+06	3.0264e+06	3.15028e+06	2.698e+06	6.34558e+07	4.23477e+06	5.00304e+06	4.43229e+06	1.23712e+08	3.61471e+06	5.04841e+07	7.95241e+06	2.98794e+06	1.37695e+07	2.42646e+06	3.6057e+06	1.25626e+07	9.91071e+06	1.12873e+07	3.46075e+06	4.75438e+06	2.02225e+06	1.82849e+06	5.23565e+08	2.32836e+08	2.89215e+08	9.59907e+07	3.52422e+07	2.76164e+08
C00380	M112T191.pos	2.80689e+08	1.78443e+08	0.635731	-0.653512	0.0273218	0.0867568	2.79754e+07	5.42754e+07	3.09807e+08	1.57292e+08	8.15946e+07	9.95715e+08	1.24135e+07	4.14778e+08	3.31105e+07	476797973	7.43671e+08	5.32645e+08	1.19432e+07	58651151	4.68869e+08	128142361	1.82052e+08	7.9521e+07	4.76061e+07	6.06875e+08	8.91663e+07	3.18527e+07	8.19276e+07	1.31543e+08	3.82983e+08	1163168957	1381483833	1.72893e+07	1.28049e+08	4.5586e+07	3.00987e+07	4.4736e+08	5.51235e+08	6.16014e+07	7.19182e+07	6.58202e+07	1.21065e+07	7.50565e+07	6.27387e+07	9.49216e+08	3.6845e+06	1.64363e+08
C00388	M112T385.pos	1504158621	5.9938e+08	0.398482	-1.32741	0.00225784	0.0135236	4.09881e+08	1439657596	1.26791e+08	7094366904	6.80297e+07	6.53713e+07	7.8468e+06	8.82673e+08	2.70282e+07	1386478019	2.55061e+08	2.67007e+08	1291908071	1.26792e+08	1903391551	2743523869	1.29231e+08	2.87216e+08	2851797496	5104295822	5534093860	879232939	1138872168	817499000	3.77262e+08	6.72102e+08	3193066397	5813012539	1155208142	6.62368e+08	125626384	1005705905	2487981349	3056500681	3.78487e+08	3.84346e+08	161372936	9.89632e+07	2.27855e+07	3966815946	3.5791e+07	4.45365e+07
C08235	M113T127.pos	7.11455e+08	1.22344e+08	0.171963	-2.53983	4.12e-05	0.000852431	6.96555e+07	5.36009e+07	159906200	4.41435e+08	4314015938	1926975850	7.40888e+07	1.58712e+08	3.04307e+07	1553505181	4.79977e+07	1030458465	223335880	7.9291e+08	1880371519	7.36681e+07	3.37739e+08	3205531774	4.178e+08	6.96253e+08	5.02492e+08	1.21599e+08	4.15391e+08	1.11249e+08	1707577067	8.33753e+08	1.63541e+07	1420679079	1703306604	7.82851e+07	7.83673e+07	7.82361e+07	1.41385e+07	3.29114e+07	6.48423e+08	3.61215e+08	1.94769e+08	2.29638e+08	5.71878e+07	1.00737e+08	1.95331e+07	4.30887e+06
C00191	M113T284.neg	1.13506e+08	4.46546e+07	0.393411	-1.34589	0.00174712	0.0212154	4.12782e+07	8.81261e+07	4.89312e+06	323685270	5.49773e+07	5.93828e+06	6.524e+06	1.97787e+08	6.35839e+07	2.13659e+08	1.80636e+08	7.87138e+07	1.46288e+08	1.49802e+07	9.49286e+07	34667822	3.69922e+07	1.10493e+07	2.22989e+08	3.13164e+08	9.35838e+07	1.44271e+08	1.56951e+08	7.44958e+07	2.67362e+08	1.0691e+08	2.43855e+07	1.00452e+08	9.2631e+07	5.64957e+06	3.02301e+08	2.23391e+08	5.69637e+06	1.22382e+08	1.23028e+08	1.07871e+08	4.2222e+07	4.88368e+07	7.00052e+07	3.45191e+06	7.07849e+07	6.2469e+07
C00122	M115T33.neg	2.5544e+07	9.02515e+08	35.3317	5.14289	0.0206451	0.0980768	1.30318e+07	6.7015e+06	1.15988e+07	1.86523e+06	1.01328e+08	4.82856e+06	1.08902e+07	4.12102e+06	3.80703e+07	1.23931e+07	1.24424e+07	1.56712e+07	2.49927e+07	3.97773e+07	3.1943e+06	2.06843e+07	7.07629e+06	7.93308e+06	3.83668e+07	1.15465e+07	2.90692e+08	1.69582e+07	4.18714e+07	6.12106e+07	1.59954e+07	2.15486e+07	7.68427e+06	2.64368e+06	3.3088e+06	1.11042e+06	1.41832e+07	7.72197e+06	4.1818e+06	9.21493e+06	9.80616e+06	2.49412e+07	3.21959e+08	3.622e+06	8.81022e+07	1.4809e+06	4567022338	2107891006
C01384	M115T395.neg	2.60399e+08	1.78518e+08	0.685557	-0.544651	0.0294609	0.122889	1.53429e+08	1.6597e+08	9.06333e+07	5.02591e+08	2.23778e+08	2.31282e+08	8.45976e+06	1.80604e+08	2.0085e+08	301481389	2.82212e+08	240055071	166700056	3.45148e+08	2.76534e+08	1.33319e+08	2.87615e+08	2.26075e+08	2.85125e+08	6.3732e+08	3.74123e+08	5.23373e+08	2.81151e+08	1.93673e+08	4.71647e+08	3.01049e+08	6.42407e+07	1.73187e+08	1.87921e+08	280714107	2.1129e+08	6.39359e+08	7.95934e+07	3.32626e+08	2.19919e+08	1.01301e+08	6.73353e+07	4.38793e+08	1.70254e+08	6.34596e+07	9.51828e+07	1.30737e+08
C00141	M115T76.neg	7508495748	3807314582	0.507068	-0.97975	0.0008999	0.0142346	5713253756	13321344753	5550914451	1421728533	16444066323	4103739959	5098965092	3834863926	15282682577	1930740567	5684700697	2485889125	20367890254	16116216454	11220775079	4335089023	6147239931	3367492640	12612584341	5476920687	3770590785	9333902930	16616877972	17939350891	3548266127	4703836644	1671991393	1135581320	2864045287	4311843315	17418499557	1143059141	4503206761	10976929625	4344643505	5506123514	2.82345e+08	2671561049	1735697154	255925195	3.29432e+08	1.1336e+08
C01585	M115T83.neg	2484963116	2541554464	1.02277	0.0324867	0.0165023	0.0854786	1.09379e+08	1616337898	1.71886e+08	7.39078e+08	4649991720	8.44861e+08	2.0201e+08	2.71824e+08	7389677178	5994191352	2.44258e+08	3.83604e+08	5.52591e+08	2.76094e+08	1602537609	1568976760	3.12386e+08	1555486397	5081157369	4.33527e+08	5511079275	5.32214e+08	3.03787e+08	6.19554e+08	4.03044e+08	6.45238e+08	11447849512	1139616152	9991909940	1049136935	2155944339	4346859842	14352704339	6.18311e+08	1367250254	9.74321e+08	9.70988e+07	163904225	3.7151e+08	6.26469e+07	4.88752e+07	6.9701e+07
C01801	M117T110.pos	6.42982e+07	1.75172e+07	0.272437	-1.87601	5.22e-07	6.17e-05	8.00505e+06	9.15701e+06	1.03104e+07	5.89443e+07	2.67821e+07	2.02824e+07	14169256	2.64347e+07	3.0967e+07	4.72629e+07	9.54422e+06	1.82869e+08	9.17281e+07	4.91057e+07	9.58613e+07	3.95176e+07	7.62938e+07	1.53481e+07	2.24475e+07	1.57189e+08	6.51749e+07	1.94268e+08	6.75224e+07	1.5161e+08	121952960	1.98227e+07	1.86518e+07	1.13305e+08	3.11656e+07	2.23433e+07	7.30904e+07	9.05398e+07	1.0531e+08	1.11056e+08	2.74853e+07	1.09216e+08	7.07425e+06	1.75308e+07	9.95901e+06	1.1489e+07	1.45703e+07	5.63628e+06
C00719	M118T269.pos	1.86511e+08	3.86522e+08	2.07238	1.05129	0.037752	0.109093	1.173e+08	1.70728e+08	7.10642e+07	3.10637e+07	251464457	6.99016e+07	2659641596	1.99384e+08	6.26486e+08	4.70383e+07	8.63253e+07	1.85743e+08	6.9348e+07	103475105	4.25254e+07	8.45994e+07	7.8495e+07	2.74487e+07	3.06021e+08	6.45543e+07	6.39732e+07	1.75291e+08	5.78001e+07	1.09857e+08	2.80345e+07	5.35365e+07	2.57101e+07	2.28845e+08	6.79062e+07	2.53075e+08	3.63386e+07	1.07584e+08	4.22756e+07	1.06488e+08	3.8448e+07	2.66213e+07	6.3709e+08	5.06403e+07	2.25672e+08	3.74061e+08	1.23834e+08	4.07271e+08
C00183	M118T279.pos	1012535026	4.96103e+08	0.489961	-1.02926	1.33e-05	0.000398905	1299162662	1510069685	1.39256e+08	7.04118e+07	6.18769e+08	5.26418e+08	1.54853e+08	2.5577e+08	1476165182	3.28739e+08	1.33784e+08	1089060533	1967564997	5.93742e+08	1204169263	1157774418	2.5825e+08	2.69107e+08	2667719119	6.94049e+08	1251618969	8.52998e+07	2216781937	1324188342	605308704	2568280310	3.72447e+08	3.09066e+08	5.44162e+08	2333258486	3128892943	7.04849e+08	532230998	1063806883	1443481518	1552753023	5.90525e+07	7.72002e+07	7.07688e+07	1.76316e+08	1.01413e+08	9.09231e+07
C01826	M118T446.pos	9.75931e+07	7.29291e+07	0.747277	-0.420286	0.043905	0.121989	8.52792e+07	5.04898e+07	1.07165e+08	8.77419e+07	6.67707e+07	7.19149e+07	4.53497e+07	4.7937e+07	7.38891e+07	8.20156e+07	9.80657e+07	7.01496e+07	4.73512e+07	1.33096e+08	7.32773e+07	7.25184e+07	6.37592e+07	9.29452e+07	5.63972e+07	7.00494e+07	6.61294e+07	1.1382e+08	7.02041e+07	2.10487e+08	9.76148e+07	7.778e+07	6.08159e+07	182266086	513460815	7.181e+07	7.75642e+07	1.09615e+08	1.34444e+08	5.26561e+07	7.94456e+07	9.90778e+07	1.05612e+07	8.69641e+07	8.47718e+07	5.78189e+07	4.10336e+07	8.11193e+07
C03067	M121T307.neg	9.78769e+06	3.02666e+07	3.09231	1.62869	0.010467	0.064543	1.26713e+07	5.70958e+06	7.14132e+06	1.62812e+06	8.66662e+06	6.73966e+07	3.75843e+06	5.84773e+06	8.4584e+06	4.54864e+06	1.05848e+07	6.4893e+06	4.71625e+06	1.09209e+07	3.90052e+06	1.09582e+07	1.6193e+07	3.75804e+06	1.259e+07	4.27826e+06	1.63806e+07	4.57206e+06	7.70665e+06	1.09247e+07	1.96588e+06	3.86038e+06	2.1589e+06	3.54693e+07	6.27274e+06	1.16597e+07	5.5869e+06	1.29095e+07	4.15378e+06	1.03477e+07	2.31332e+06	5.85867e+06	2.12654e+07	4.14997e+07	1.05205e+08	2.21002e+08	5.64788e+07	5.05567e+06
C00633	M121T36.neg	1040186374	4.05354e+08	0.389693	-1.35959	0.00033467	0.00805007	1550923646	1004728217	1.35734e+08	1.43838e+08	2112724965	1.31478e+08	5.17427e+07	2233007084	1491112144	387852549	3.51843e+08	1816682210	1760270801	9.83395e+08	1332824670	1127735610	8.19656e+08	170867334	4266772558	7.31285e+08	2.62094e+08	1457884567	1822050798	9.37058e+08	7.48873e+08	1935715846	3.7636e+08	1.00412e+08	3.47517e+08	4.72767e+07	1932961391	6.97519e+07	4.76288e+08	1.84329e+08	2689427929	1454236857	1.26778e+08	5.04395e+08	1264316519	2.03215e+07	1.15237e+07	3.47054e+07
C00253	M122T215.neg	5.14254e+08	245682700	0.477746	-1.06568	3.46e-05	0.00232385	3.58537e+08	3.11183e+08	2.97913e+08	7.13276e+08	7.41403e+08	4.1554e+08	1.52258e+07	4.12645e+08	5.0799e+08	8.43977e+08	4.45923e+08	726442189	2.20735e+08	8.32063e+08	4.24043e+08	4.94277e+08	8.72018e+08	6.82715e+08	3.44069e+08	682481353	8.45001e+08	7.66348e+08	3.16364e+08	7.14958e+08	6.88708e+08	6.41039e+08	2.51782e+08	3.82588e+08	5.81092e+08	2.63201e+08	2.83509e+08	7.86296e+08	5.65665e+08	4.91687e+08	2.05053e+08	3.8738e+08	9.0157e+07	363422035	1.33189e+08	2.32636e+08	4.74452e+07	3.03212e+07
C10164	M122T427.neg	2.87295e+07	1.23949e+07	0.431435	-1.21278	3.49e-05	0.00232385	3.87312e+06	1.19009e+07	2.50282e+07	7.66899e+06	1.29944e+07	1.4979e+07	6.57996e+06	4.8252e+07	1.94748e+07	2.07442e+07	1.11384e+07	2.23081e+07	26986472	4.73783e+07	1.33272e+07	18609296	5.47394e+07	5.99961e+06	147827889	1.71911e+07	6.95733e+07	1.78495e+07	4.11966e+07	1.84263e+07	1.95039e+07	1.21957e+07	6.61144e+06	1.58862e+07	1.37012e+07	2.33166e+07	9.61536e+06	4.60218e+07	2.80527e+07	7.12128e+07	6.86409e+07	3.54574e+07	2.76775e+07	1.21813e+07	3.05022e+06	5.74953e+06	3.21742e+06	8.53266e+06
C05123	M125T216.neg	6.10353e+07	9.25908e+06	0.1517	-2.7207	2.04e-07	0.000228068	1.03647e+08	8.56335e+06	1.46131e+07	6.28367e+07	5.77216e+07	5.93739e+06	5.31073e+06	7.39526e+06	5.11864e+06	1.92679e+08	2.63632e+08	2.24817e+08	1.79393e+07	7.08062e+07	1.87187e+06	2.82286e+07	6.20473e+07	6.10212e+07	7.32114e+07	2.25498e+07	1.044e+07	1.56755e+07	4.24609e+06	6.99418e+07	148648406	9.03589e+07	1.31287e+07	9.39479e+07	1.52691e+08	6.26043e+06	5.27281e+07	5.50733e+07	1.42231e+08	1.8193e+07	1.80741e+06	3.19515e+07	1.48374e+06	2.79871e+06	4.09406e+06	7.06161e+06	2.51524e+06	1.92744e+06
C00178	M125T75.neg	3954546615	1983983409	0.501697	-0.995112	8.42e-06	0.00101024	2460825495	2303848844	1714785445	5742852408	3812946821	2786400117	2772976633	5002987040	4701892539	1950762378	3169526180	3687790973	2780423655	3162625911	2251464830	1377190553	5671098039	2149314680	4461352700	7004515105	6438718767	3506513280	3194084595	3825394850	3932249157	3099452467	3415744557	7784610038	6795566624	6500205828	3358643101	3665855903	4629076000	4832625032	3917928487	4501429112	6.96001e+08	2283347452	2.10449e+08	9.14161e+08	115758312	5.21738e+08
C02376	M126T134.pos	1.7874e+08	7.38589e+07	0.413219	-1.27502	2.11e-07	3.91e-05	1.49601e+08	6.95566e+07	7.49718e+07	3.0561e+08	1.26851e+08	1.45393e+08	4.22466e+07	2.35957e+08	2.28042e+08	2.73415e+08	1.58614e+08	1.49802e+08	1.33655e+08	1.41758e+08	1.18533e+08	9.98428e+07	3.1644e+08	9.20831e+07	1.61526e+08	3.72355e+08	2.64533e+08	4.19695e+08	8.89942e+07	3.20885e+08	2.49229e+08	1.98929e+08	125909916	9.18514e+07	2.3812e+08	6.96699e+07	9.07991e+07	3.39908e+08	1.9818e+08	1.1284e+08	1.29287e+08	9.95723e+07	2.08099e+07	2.88458e+07	8.36914e+06	2.81023e+07	1.10236e+07	2.07446e+07
C05127	M126T344.pos	5.10111e+07	1.20986e+07	0.237177	-2.07597	1.21e-06	9.97e-05	3.62389e+07	9.34194e+06	3.67221e+06	8.44818e+07	4.8968e+07	8.59959e+06	2.65752e+07	1.83329e+07	1.36347e+07	2.94286e+07	1.51673e+07	2.3998e+07	7.15249e+07	2.55426e+07	1.29877e+08	2.92309e+08	2.03044e+07	6.79079e+06	3.65314e+08	2.02362e+07	4.44353e+07	1.07707e+08	4.66949e+07	8.63679e+07	2.05537e+07	3.57394e+07	9.63362e+06	1.8151e+07	2.07848e+07	1.66936e+07	1.58617e+07	3.1021e+07	2.60409e+07	6.21316e+07	1.77603e+07	2.64872e+07	5.80923e+06	1.03524e+07	1.44396e+07	2.03396e+07	6.43486e+06	3.70284e+06
C07841	M126T366.pos	5.84519e+07	1.5141e+07	0.259033	-1.94879	0.00433259	0.0218957	2.21773e+07	4.12243e+07	1.33292e+06	4.50008e+07	1.23088e+08	1.33682e+07	2.63894e+07	1.1174e+07	8.90419e+06	1.68721e+07	3.70084e+06	6.81737e+06	9.64831e+07	7.15762e+06	1.44239e+08	3.27429e+08	8.17752e+06	2.93595e+06	482127322	3.84356e+07	6.17643e+07	1.13286e+08	3.44158e+07	8.74202e+07	3.67335e+07	1.99829e+07	5.63058e+06	6.99948e+06	1.06475e+07	4.3116e+06	1.82238e+07	1.1094e+08	2.00724e+07	117993510	8.15206e+06	2.06616e+07	7.6233e+06	8.95286e+06	8.88426e+06	9.1018e+06	4.64591e+06	3.93343e+07
C19207	M126T71_1.pos	3.72998e+06	8.502e+08	227.937	7.83249	0.000164079	0.00210232	5.64286e+07	1.1666e+06	1.26904e+06	156236	3.17865e+06	417995	969723	280603	8.94624e+06	934956	233161	207975	498825	140546	536612	845815	1.28191e+06	475957	6.74515e+06	198842	733224	1.17041e+06	903647	1.90877e+06	153117	234581	161831	7.84819e+06	741345	594067	1.36537e+07	5.00423e+06	851659	604713	1.44209e+06	1.33603e+07	475090	4174983826	7.88877e+06	3561645580	2.92471e+08	2.39464e+07
C06104	M127T249.neg	2.45093e+07	1.19824e+07	0.488892	-1.03241	0.00134522	0.0181683	7.93917e+06	4.96248e+07	3.3808e+06	1.38846e+07	1.89317e+07	1.28994e+07	2.39548e+07	1.62164e+07	8.99114e+06	1.59277e+07	3.76038e+06	1.1068e+07	4.44493e+07	8.08393e+06	3.99995e+07	3.74351e+07	1.60827e+07	5.77067e+06	2.75858e+07	9.45403e+06	5.71005e+07	7.35343e+06	1.69777e+07	2.63119e+07	1.3739e+07	3.23368e+07	8.33757e+06	2.85694e+07	8.20589e+06	7.90933e+07	2.82889e+07	4.53014e+06	4.09462e+07	1.40323e+08	4.1938e+06	1.05886e+07	4.52343e+06	5.02434e+06	1.41952e+06	9.80283e+06	5.15319e+06	4.00831e+06
C02835	M127T316.pos	7.7218e+07	1.14408e+08	1.48162	0.567177	0.00116898	0.00851473	2.57889e+07	8.49917e+06	2.60705e+07	4.65101e+07	1.83604e+08	4.79762e+07	3.50955e+07	5.35122e+07	1.55309e+07	2.18518e+08	2.22465e+07	1.16299e+08	5.39371e+07	1.07266e+08	3.0653e+07	2.28508e+07	1.03177e+08	3.61625e+08	157862678	1.19734e+08	1.36284e+08	3.18685e+07	1.36546e+08	3.38518e+07	1.02081e+08	1.15564e+08	8.37192e+06	2.36797e+07	1.50308e+08	1.8314e+07	4.75576e+07	1.47741e+07	4.89564e+06	2.39234e+07	1.10504e+08	6.45665e+07	6.06186e+07	3.67799e+07	1.39057e+06	6.64377e+06	6.19977e+06	9.0523e+06
C07968	M127T93.pos	2.33167e+07	1.42924e+07	0.612966	-0.706122	0.0319147	0.0971182	1.68869e+07	1.99084e+07	1.04417e+07	2.85616e+07	9.162e+06	2.00385e+07	1.18278e+07	9.5266e+06	1.05791e+07	8.91481e+06	7.65368e+06	1.22446e+07	2.25835e+07	1.18013e+07	1.67749e+07	1.03933e+07	2.49078e+07	5.68319e+07	3.18851e+07	1.00203e+07	5.27772e+06	9.27899e+06	1.04096e+07	1.96484e+07	2.06398e+07	1.86559e+07	2.68614e+06	9.40729e+06	1.45098e+07	5.68844e+07	254398546	1.27589e+07	1.59997e+07	1.36198e+07	8.05379e+06	1.623e+07	1.56541e+07	9.77294e+06	6.32328e+06	1.09677e+07	3.30242e+06	3.97517e+06
C00233	M129T109.neg	1.21874e+08	8.72159e+07	0.715623	-0.482729	0.00272007	0.0277199	1.67388e+08	8.12322e+07	8.10258e+07	5.80247e+07	1.68773e+08	7.19031e+07	7.15218e+07	5.68149e+07	1.39266e+08	6.61565e+07	2.45429e+08	1.62051e+08	1.72521e+08	2.30802e+08	1.39027e+08	6.17585e+07	9.16512e+07	8.39769e+07	1.85719e+08	8.08744e+07	1.30279e+08	188448981	1.41589e+08	2.74962e+08	100602756	1.3151e+08	8.75025e+07	9.68878e+07	1.70162e+08	6.32871e+07	1.39929e+08	4.02869e+07	1.01409e+08	9.46148e+07	6.30482e+07	1.47036e+08	3.52399e+07	2.22141e+08	53401606	5.24332e+07	2.31408e+07	4.35271e+07
C01697	M129T351.pos	4.27852e+07	6.09945e+08	14.256	3.8335	0.000114033	0.0016459	7.76614e+07	1.26136e+07	9.55028e+07	2.685e+07	3.30133e+07	2.03044e+07	1.40663e+07	3.06423e+07	1.30574e+08	2.60649e+07	3.84286e+07	3.31771e+07	1.76779e+08	8.11554e+07	2.42122e+07	4.10694e+07	2.58239e+07	2.21178e+07	3.60298e+07	2.98324e+07	4.24755e+07	4.28187e+07	3.43995e+07	5.05857e+07	2.35059e+07	2.81724e+07	3.25229e+07	2.10951e+07	2.73885e+07	2.60342e+07	4.44855e+07	5.72761e+07	2.23804e+07	2.16599e+07	4.16327e+07	4.79147e+07	1897387536	1486043807	9.68517e+07	6.78312e+08	4.4222e+08	2031777638
C00489	M129T380.pos	3.76966e+07	2.18694e+07	0.580143	-0.785519	0.00126712	0.00899628	2.59019e+07	1.70587e+07	1.29336e+07	9.59518e+06	6.01004e+07	2.55471e+07	6.49305e+06	8.9204e+07	5.00223e+07	4.68715e+07	3.25893e+07	3.75739e+07	3.87628e+07	6.35055e+07	1.03846e+08	1.95137e+07	4.20345e+07	1.4602e+07	5.98972e+07	2.09281e+07	2.64677e+07	1.59268e+07	2.94365e+07	4.03261e+07	2.58899e+07	9.51378e+07	1.98317e+07	4.64176e+07	3.39065e+07	1.56783e+07	8.05422e+06	6.14435e+07	2.62422e+07	2.72048e+07	2.92114e+07	7.89225e+07	1.33105e+07	1.89351e+07	7.61442e+07	2.22986e+07	3.92389e+06	5.90002e+06
C03465	M129T53.neg	22343509747	9128120767	0.408536	-1.29147	8.51e-05	0.00360352	10868558905	24703523082	10980914752	4784430556	45864678739	8646591065	13901390911	8417665645	72873852713	10173456267	12811262127	17735016138	40537438094	69435952873	34598060329	12090963526	17217422833	8653589990	25331312451	16251232356	13062942145	26071994253	59994595455	73428757257	12219842560	17185066016	5776913264	5258152104	6425285208	12201168459	32963329450	5923229610	10308159826	25571502431	14173997234	17924102256	1624637912	7960085514	3454541894	1291000523	2.46416e+08	6.74289e+08
C00407	M130T153.neg	9.40337e+07	7.56326e+07	0.804313	-0.314171	0.0134934	0.0754152	3.22805e+08	2.59624e+07	5.24608e+07	5.33236e+07	1.63305e+07	3.31775e+07	1.95356e+07	2.02697e+07	139794479	3.96782e+07	8.62218e+07	2.32216e+07	1.90538e+08	9.5416e+07	4.46734e+07	3.14719e+07	9.49099e+07	53232171	1.74003e+08	1.76577e+08	6.35839e+07	332724561	6.7401e+07	1.00838e+08	6.4791e+07	6.12678e+07	1.00831e+08	9.67837e+07	1.12921e+08	3.30103e+07	1.01582e+08	5.47126e+07	7.28845e+07	8.32015e+07	1.40037e+08	2.05042e+08	4.10276e+07	2.77468e+07	4.51409e+07	8.44525e+07	2.31547e+07	1.42353e+07
C00408	M130T301.pos	4.2752e+08	2.21964e+08	0.51919	-0.945664	0.00016301	0.00209353	8.4612e+07	3.6319e+07	1.08962e+08	8.82636e+07	1.64899e+08	1.43414e+08	1079761733	5.46533e+08	2.22274e+08	3.21193e+08	3.61578e+07	2.62696e+08	3.28732e+08	3.33818e+08	1311495474	4.70899e+08	1.58872e+08	9.21875e+07	6.44911e+08	1.25042e+08	3.83974e+08	1644137946	7.76273e+08	2.68515e+08	1.76408e+08	5.94147e+08	7.4802e+07	4.99956e+08	2.10859e+08	6.54223e+08	919514977	207713869	4.09197e+08	387500981	5.70948e+08	1051492933	4.25695e+07	2.28953e+08	2.81165e+08	4.93987e+07	5.41503e+07	1.39237e+07
C00902	M131T222.pos	2.48786e+06	6.56116e+06	2.63727	1.39905	0.012438	0.0478175	1.67339e+06	3.31265e+06	918795	1.60216e+06	3.9252e+06	1.22808e+06	7.47115e+06	592531	1.40618e+06	1.44177e+06	341627	1.63375e+06	3.5651e+06	558606	2.76178e+06	3.09729e+06	612477	1.32452e+06	2.35442e+06	1.71919e+06	2.19054e+06	679590	3.61254e+06	5.29018e+06	2.21888e+06	1.78576e+06	1.52664e+06	2.53663e+06	2.33116e+06	658415	1.52279e+06	9.7557e+06	943465	9.7447e+06	1.78394e+06	1.44133e+06	2.88693e+06	1.3414e+06	2.02534e+07	2.10401e+06	1.08683e+07	1.39544e+07
C00489	M131T378.neg	2.28655e+08	1.54312e+08	0.674867	-0.567324	0.000970193	0.0151002	5.72228e+07	4.63819e+08	1.03792e+08	1.52091e+08	1.67286e+08	8.3821e+07	1.94785e+07	1.51716e+08	1.42508e+08	2.70539e+08	1.80921e+08	242284217	305778062	1.11367e+08	4.31425e+08	229728973	177076766	1.74129e+08	2.83898e+08	4.12976e+08	1.33909e+08	2.41455e+08	2.71223e+08	3.2297e+08	1.0576e+08	2.02439e+08	131444880	2.41511e+08	1.75528e+08	3.36886e+08	2.68753e+08	334677665	3.26542e+08	2.48847e+08	4.76681e+08	2.51096e+08	3.18095e+07	34655297	3.57803e+07	7.40037e+07	1.30984e+08	1.38784e+08
C00407	M132T267_1.pos	3115058964	2489222442	0.799093	-0.323564	0.0322728	0.0978005	5862946825	2281156364	1791528887	5345731316	2178187631	3316179925	1202509891	9.14126e+08	3962769244	2159760392	2435841685	2438564576	3670707637	6198567168	3727779659	1792199638	2864437205	2693274479	4712577078	3924271722	2704191937	4949309212	2342678000	3027284208	3714033767	2547844711	8.11134e+08	3193787135	2962046585	2101008976	3246079885	4289987648	2936294106	3518330764	2267676162	4057318122	5.04153e+08	2551786540	1203945640	2550895792	896498460	1533462045
C00300	M132T339.pos	290374002	1819184764	6.26497	2.64731	0.000313154	0.00323296	1.54625e+07	1.59863e+07	4.43846e+08	4.50192e+07	4.78705e+07	6.51974e+08	1.27099e+07	2.56134e+07	5.26502e+07	3.61863e+07	3765814724	1.86364e+07	1480270610	1.70006e+07	1.73671e+07	4.24525e+07	3.48537e+08	1476126810	3.25935e+06	1.22976e+08	1.8439e+07	405462808	2.44839e+07	491117072	3.50699e+08	2.70315e+07	3.27643e+08	1.53096e+07	1.18975e+07	2.15371e+07	2.70476e+07	1.54867e+07	7.80978e+06	1.6836e+07	1.73966e+07	3.55068e+07	4696190815	5.2988e+08	2613962026	1821559235	6.7498e+08	5036729440
C02642	M133T121.pos	2.19065e+07	1.57535e+07	0.719124	-0.475688	0.000270772	0.00293397	1.03563e+07	2.63574e+07	6.57369e+06	6.21327e+06	2.09631e+07	3.93969e+07	3.08422e+07	3.53222e+07	2.00526e+07	1.48543e+07	9.00983e+06	2.69156e+07	3.59074e+07	2.9239e+07	2.68022e+07	3.54273e+07	3.27231e+07	1.28768e+07	2.54441e+07	1.21376e+07	1.80235e+07	1.52834e+07	4.12369e+07	1.95143e+07	2.05749e+07	2.09744e+07	1.16807e+07	1.69317e+07	1.36316e+07	5.8594e+06	2.6687e+07	2.16265e+07	1.59358e+07	2.66747e+07	3.91082e+07	1.74748e+07	8.20732e+06	8.67083e+06	1.38201e+07	7.05413e+06	1.40687e+06	9.90464e+06
C00497	M133T396_2.neg	1793437147	1118877851	0.623873	-0.680675	0.0125405	0.0725359	9.37975e+08	1118369306	6.30903e+08	3640534567	1620150618	1662691361	2.50287e+07	1217895743	1349531924	2062516184	1936894947	1717391810	1096061241	2397366735	1820128273	9.1494e+08	1996658616	1554047962	1911487410	4353564464	2572990863	3814497273	1956694589	1337958264	3324778197	2159164438	4.1758e+08	1141996056	1308720074	1921094515	1423661640	4288722823	5.35329e+08	2338761703	1423171154	6.34479e+08	376020108	3064713092	1172533832	4.34215e+08	6.01866e+08	8.5643e+08
C19569	M134T105.pos	3.62246e+07	1.75516e+07	0.484522	-1.04537	8.94e-06	0.000313808	1.42938e+07	4.35858e+07	1.43684e+07	3.94416e+07	2.05946e+07	4.14895e+07	2.47769e+07	2.4877e+07	2.72553e+07	4.72517e+07	1.48572e+07	2.82526e+07	2.68172e+07	4.65551e+07	4.73196e+07	1.77924e+08	5.70221e+07	1.41252e+07	3.66117e+07	5.27469e+07	4.85284e+07	2.28471e+07	1.52408e+07	6.01782e+07	2.65633e+07	2.24762e+07	7.36921e+06	5.42715e+07	3.26369e+07	1.74149e+07	1.61338e+07	6.01865e+07	3.63674e+07	2.34866e+07	2.81993e+07	3.20188e+07	9.24632e+06	3.57998e+06	3.1454e+07	2.13624e+07	2.79955e+07	4.4503e+06
C01620	M135T303.neg	1.45397e+07	8.99031e+07	6.18328	2.62837	0.000150539	0.00496726	1.49585e+07	1.35234e+07	1.08343e+07	1.04398e+07	5.17138e+07	8.79867e+06	9.22617e+06	1.96526e+07	1.33667e+07	7.41479e+06	7.65492e+06	1.31677e+07	2.46254e+07	2.46319e+07	2.55305e+07	1.20964e+07	1.09901e+07	1.70563e+07	5.51541e+06	1.92943e+07	1.77471e+07	5.50329e+07	4.76374e+06	1.33012e+07	6.02278e+06	7.02388e+06	2.56955e+06	5.40808e+06	6.00074e+06	8.11779e+06	1.87744e+07	2.5523e+07	5.36474e+06	8.78918e+06	1.43584e+07	4.14041e+06	1.68508e+08	2.21147e+07	6.06392e+07	8.67866e+08	2.61099e+07	219969762
C00147	M136T159.pos	9.6511e+08	3.50005e+08	0.362658	-1.46332	1.12e-05	0.000360783	1.42979e+08	1.34797e+08	1887813317	3376061776	4.0456e+08	5.85691e+08	1.63715e+08	1.86346e+08	2.18409e+08	1075138274	2549467791	1101875562	2.26806e+08	1001974273	1597874681	1512087950	1010520748	5.59529e+08	9.57912e+08	5.28318e+08	7.99906e+08	185690146	4.17397e+08	1901169305	3141933570	6.90402e+08	2108222045	5.96801e+08	6.83834e+08	3.39151e+08	6.02856e+08	1317763443	1229627695	3.083e+08	5.786e+08	6.20438e+08	1422711880	1.02865e+08	6.15943e+07	1.04941e+08	3.56797e+07	1.90983e+06
C04227	M136T200.pos	2.04576e+07	2.07906e+07	1.01628	0.0232923	0.0137053	0.0514359	2.60513e+07	2.57877e+07	1.7017e+07	1.95621e+07	7.9944e+06	3.48097e+07	1.08017e+07	2.33075e+07	3.25622e+07	9.72524e+06	1.118e+07	1.46972e+07	1.11975e+07	2.16317e+07	1.35358e+07	1.17523e+07	1.56158e+07	1.91354e+07	1.8299e+07	1.43182e+07	2.07535e+07	2.82072e+07	1.90627e+07	6.38781e+06	2.27905e+07	2.92858e+07	9.45444e+06	5.84381e+07	6.66525e+06	1.44425e+07	2.55716e+07	3.3233e+07	1.24471e+07	2.45004e+07	5.27278e+07	1.35248e+07	5.32715e+07	1.12699e+07	2.11704e+07	2.31693e+07	1.23242e+07	3.57004e+06
C02505	M136T249.pos	1.43166e+08	9.77249e+07	0.6826	-0.550887	0.00389241	0.0200612	2.45663e+07	2.12197e+08	2.8636e+07	3.82578e+07	1.74508e+08	7.05247e+07	2.94806e+08	2.79715e+08	122139545	4.65777e+07	1.9199e+07	1.16939e+08	2.3976e+08	3.14035e+07	8.56246e+07	4.95023e+07	1.35396e+08	9.17877e+07	2.35302e+08	3.92166e+07	2.05036e+08	3.38296e+07	1.22353e+08	1.05067e+08	2.12249e+07	1.28473e+08	8.49322e+07	1.14104e+08	5.21531e+07	7.40045e+07	4.16165e+08	3.26361e+08	1.03607e+08	230517167	3.50093e+08	4.49985e+08	7.42002e+07	2.00753e+07	2.15414e+08	2.66072e+08	5.48137e+07	6.97264e+06
C05042	M136T250.neg	1.017e+08	7.22763e+07	0.71068	-0.492729	0.00542081	0.042157	1.10955e+07	1.75182e+08	9.42818e+06	1.79731e+07	1.21358e+08	3.58871e+07	2.56534e+08	1.975e+08	9.12198e+07	3.10653e+07	1.0105e+07	7.27769e+07	2.14823e+08	1.70235e+07	6.12004e+07	3.52549e+07	9.35437e+07	5.22567e+07	1.54126e+08	3.14547e+07	1.16728e+08	1.74634e+07	8.48537e+07	1.35298e+08	7.61303e+06	7.92822e+07	6.32952e+07	7.26866e+07	3.4938e+07	4.68946e+07	305600649	1.98814e+08	5.37145e+07	1.47234e+08	2.42878e+08	3.64108e+08	3.70116e+07	4.2723e+06	1.12575e+08	1.28223e+08	2.86611e+07	1.80833e+06
C00568	M136T352.neg	5.18938e+07	2.36501e+07	0.455739	-1.13372	0.000474571	0.0098484	1.11011e+07	8.6512e+07	7.34926e+06	4.55625e+07	2.97915e+06	2.71364e+07	1.74702e+07	3.7838e+07	1.90504e+07	1.38806e+08	1.88022e+06	1.73484e+08	2.68482e+07	3.9849e+07	1.60408e+07	5.62813e+07	1.1508e+08	2.17297e+07	1.46473e+08	6.13042e+07	3.98047e+07	3.7135e+07	1.01152e+08	5.88889e+06	8.52183e+07	1.46203e+08	1.37358e+07	6.45197e+06	3.23158e+07	7.3706e+07	4.61152e+06	98043491	1.21779e+07	1.12088e+08	4.30765e+06	4.25633e+07	6.48212e+06	4.1851e+06	1.85039e+06	4.17069e+06	3.46148e+06	4.76963e+06
C00262	M137T167_4.pos	14112133911	6595379689	0.467355	-1.09741	6.57e-05	0.00115531	10355081862	9936785426	12638246711	20357234706	18192751230	15696276133	3.55542e+08	14494053911	15271214979	21062353542	15052301293	22347626112	13237220642	17084637420	10581747181	10630373284	17671004446	14830920270	12508317481	22414244199	7522684388	17332340029	11095956082	17728442443	17278677956	15737511620	7354013466	4695132683	12865611787	10242513424	11483723513	25205950598	17709083341	11478049637	13147947011	12441249879	2123577633	5842421204	3.06158e+07	1163068487	7.08015e+08	1.45171e+08
C06454	M137T46.neg	1638083801	7.50882e+08	0.458391	-1.12535	0.00254227	0.0265922	7.54823e+07	1370082065	9.61573e+07	2.9527e+08	6.07005e+08	6.38677e+08	28050341189	1598365719	1539056129	2643160962	1.24245e+07	2.11625e+08	1616253182	3368818448	199582099	1135832930	1041165469	291788138	2.81116e+08	3.57287e+08	1121804721	1301000620	5.68092e+08	1024118102	333198991	1307272407	9.88028e+08	8.99429e+08	5.16977e+07	4.55471e+08	1891540315	6.75673e+08	5.87699e+08	4.77596e+08	9.53475e+08	9.0543e+08	4.78142e+07	3.02741e+07	3.0695e+08	5.58174e+07	3.01444e+06	2.30057e+07
C01020	M138T157.neg	5.88426e+08	4.18557e+08	0.711316	-0.491437	0.0427718	0.155318	5.9976e+07	6.14307e+07	1190484729	1885466584	5.20386e+07	2148236411	3.87467e+06	9.89432e+07	2.81286e+08	4.74513e+08	8.03382e+08	1.56171e+08	4.21919e+07	5.63662e+08	2.29058e+07	1.1958e+08	9.77795e+08	1416318827	6.06466e+07	6.35723e+08	1.59576e+08	1233682411	1.61996e+07	1439062950	1260684621	2.27123e+08	3145576797	1.19006e+07	7.46884e+08	3.31461e+07	5.95478e+07	4.86069e+08	8.31959e+08	5.38261e+07	4.85374e+07	3.74933e+08	8.13523e+07	8.80832e+08	2.00546e+06	4.18048e+08	1.58806e+07	5.12621e+08
C01851	M138T38.pos	7.17769e+07	4.23643e+07	0.590222	-0.76067	0.00162328	0.0106462	7.27499e+06	1.41813e+08	8.49699e+06	7.1825e+06	1.28955e+08	6.00948e+07	7.663e+07	1.90224e+08	6.84456e+07	5.37786e+07	8.49426e+06	9.85331e+07	1.61434e+08	8.46322e+06	3.09112e+07	1.97977e+07	5.80178e+07	3.18489e+07	9.54441e+07	2.53683e+07	9.89894e+07	7.15799e+06	7.09783e+07	6.21721e+07	6.47769e+06	8.86001e+07	8.88087e+07	6.13646e+07	2.61214e+07	4.61272e+07	1.88859e+08	6.85165e+07	4.17229e+07	3.79914e+07	4.91433e+07	3.59732e+08	2.23994e+07	1.1614e+06	3.72478e+07	4.55147e+07	1.79607e+07	728816
C00785	M139T283.pos	7.83021e+08	5.54707e+08	0.708419	-0.497325	0.0433901	0.121032	1.3576e+08	8.24524e+08	2.49522e+08	5.70216e+08	4.93177e+08	567673272	2.16149e+07	2.3253e+08	419747879	1145536311	1594448189	1117571537	1.78414e+08	5.58137e+08	1071081156	3.64179e+08	1191390791	4.39294e+08	1345527420	1526154326	1146175194	2106502132	3.20425e+08	1023776025	1505842232	8.39771e+08	2.23479e+08	6.13392e+08	1277813817	2.82037e+08	2.99298e+08	1294283673	1347264227	5.80554e+08	4.69398e+08	812243380	1088063708	3.39345e+08	144139160	3.82158e+08	3.33479e+08	2.81816e+08
C02359	M139T74.neg	1358944862	7.41708e+08	0.545797	-0.873565	0.000329961	0.00796971	5.67722e+07	4353590254	1.26102e+08	300950996	248382824	4.1954e+08	12947215080	1024304629	1028654750	1163361723	6.82808e+07	2.08432e+08	3273922490	2287609051	1.76096e+08	1358103012	1009079931	1.97145e+08	5.78601e+08	2.74676e+08	5.52664e+08	5.41213e+08	9.46003e+08	7.71236e+08	2.04988e+08	9.99681e+08	1057035642	2054604434	1.30575e+08	1296077099	4227417387	8.96227e+08	9.14386e+08	7.46887e+08	1079299645	1402900346	1.34407e+08	4.71737e+07	3.02468e+07	1.0571e+07	2.40303e+06	4.67484e+07
C00860	M140T300.neg	5.29367e+07	1.96834e+07	0.37183	-1.42729	0.0089342	0.0586644	3.54486e+07	3.69566e+07	5.31552e+06	4.2603e+07	8.42989e+07	1.17063e+07	87555690	3.74948e+06	5.66448e+06	1.67539e+06	4.59015e+06	8.8415e+06	1.42084e+08	1.90718e+08	4.07829e+07	2.86397e+07	2.15447e+07	6.31045e+06	7.27808e+07	7.22824e+06	4.16693e+07	199452286	8.75562e+07	4.49177e+07	5.48631e+07	4.67093e+07	398847	1.48001e+06	1.96206e+07	8.01428e+07	1.63509e+08	1.97394e+08	1.91648e+07	3.43343e+07	2.40262e+07	5.19869e+07	744536	1.66186e+06	2.70049e+06	5.08508e+06	7.63787e+06	6.96446e+06
C00860	M142T132.pos	2.15047e+08	4.60629e+07	0.214199	-2.22297	0.00070347	0.00585601	1.23239e+08	8.84986e+07	3.03243e+07	9.24483e+07	430788808	5.35127e+06	1379367751	1.74577e+07	1.22397e+07	5.31799e+06	3.46761e+06	6.13034e+06	6.85696e+08	4.93827e+08	5.76477e+08	2.58461e+07	8.89e+06	1.70676e+06	1.77171e+08	9.74681e+06	5.70097e+07	2.23895e+08	217696998	7.52608e+07	1.32304e+08	2.88318e+08	9.61173e+06	4.80002e+06	6.64214e+06	5.82386e+08	348586801	3.28001e+08	123604564	1.97689e+08	5.12556e+08	4.59333e+08	1.02076e+07	8.54369e+07	3.00791e+07	1.80521e+07	1.56816e+07	6.74475e+06
C10996	M143T66.pos	1.95521e+07	2226722549	113.887	6.83145	0.0187025	0.0653542	2.12094e+07	9.53842e+07	1.65535e+07	1.75216e+07	1.9092e+07	7.59236e+06	1.95407e+07	1.38882e+07	1.66369e+07	1.73249e+07	1.28793e+07	1.73967e+07	1.12596e+07	2.0167e+07	1.11625e+07	1.37595e+07	1.99554e+07	2.82078e+07	4.72983e+07	6.54315e+06	9.62874e+06	7.92857e+06	1.83718e+07	1.38981e+07	3.14626e+07	9.25827e+06	6.33228e+06	8.68738e+06	1.12243e+07	1.07475e+07	1.65671e+07	3.12896e+07	1.68412e+07	3.90676e+07	1.16194e+07	2.75781e+07	3.08617e+07	6.06234e+08	5.14894e+06	1.35919e+06	10246674566	13701059707
C00243	M143T93.neg	1.58975e+08	4.95058e+07	0.311405	-1.68313	0.000336765	0.00805055	3.37467e+08	2.7663e+07	8.31248e+07	1.07469e+08	276345356	4.90059e+07	1.14096e+08	8.92248e+08	4.38776e+08	1.98774e+07	2.13123e+07	1.88554e+08	1.67463e+07	1.03912e+08	2.32996e+08	2.49146e+06	3.63333e+07	7.05793e+07	2.29908e+08	6.4718e+07	3.12945e+08	5.83515e+08	4.24394e+06	2.77199e+08	1.06524e+08	2.4576e+08	8.96244e+07	7.63947e+06	5.17551e+07	2.32304e+08	1.00998e+07	7.66045e+07	1.25974e+08	2.38443e+08	4.29463e+07	3.91634e+06	6.5565e+06	2.10342e+07	2.51602e+07	7.03575e+06	1.76251e+06	789854
C05947	M144T218.neg	2.33554e+07	1.18057e+07	0.505482	-0.984267	0.000165482	0.00518288	1.56476e+07	1.29108e+07	2.4112e+07	3.22202e+07	1.57114e+07	1.73882e+07	3.02201e+06	1.76449e+07	3.35221e+07	9.38012e+06	1.21717e+07	6.95168e+06	1.89411e+07	4.28832e+07	1.10135e+07	6.78063e+07	2.48768e+07	2.91733e+07	3.31672e+07	1.0463e+07	2.56943e+07	4.1449e+07	2.38886e+07	2.58018e+07	2.26134e+07	4.93769e+07	6.6111e+06	1.3886e+07	5.39014e+07	4.18236e+07	2.79306e+07	2.85128e+06	3.96367e+06	3.00595e+07	1.8459e+07	1.34756e+07	4.91769e+06	1.76026e+06	7.77748e+06	5.15849e+06	2.69851e+06	4.14891e+06
C04294	M144T345.pos	1.10279e+08	6.08791e+07	0.552048	-0.857135	0.00415295	0.0211903	4.623e+07	1.59772e+08	3.4499e+07	1.336e+08	3.51e+07	1.24559e+08	1.06429e+07	7.58147e+07	32922304	2.38518e+08	7.1862e+07	2.29986e+07	8.27861e+07	1.62874e+08	1.35563e+07	2.15266e+08	1.29845e+08	6.47739e+07	2.00979e+08	1.20766e+08	4.19502e+06	101118818	2.20349e+08	1.09189e+08	1.43494e+08	1.38116e+08	4.80242e+07	1.49569e+07	3.89319e+07	2.44138e+08	1.72848e+08	4.50202e+07	1.81353e+08	1.6949e+08	3.59298e+07	3.25513e+08	1.01194e+07	9.14227e+07	5.24935e+07	3.7387e+07	1.51863e+07	2.24885e+06
C06343	M144T35.neg	5.27952e+08	2.29546e+08	0.434785	-1.20163	2.31e-05	0.00186547	5.94151e+08	2.13108e+08	8.84565e+07	3.02481e+08	5.35283e+08	112286428	2.62762e+08	7.90314e+08	1115957726	4.52659e+08	5.91478e+08	1146464105	5.34441e+08	1036239171	2.77467e+08	1.61678e+08	1249148213	1.86107e+08	1195802626	6.63316e+08	759975623	8.54022e+08	359655504	6.86282e+08	5.44176e+08	3.61142e+08	1.91715e+08	2.21679e+08	4.75715e+08	3.17759e+08	5.48568e+08	8.57141e+07	8.07495e+08	2.87583e+08	3.69687e+08	6.25519e+08	4.84277e+08	9.71907e+07	9.44549e+07	6.93703e+07	2.72953e+08	7.17983e+06
C00047	M145T506.neg	8.87259e+08	8.415e+08	0.948427	-0.0763917	0.021205	0.0999065	7.75623e+08	3.07138e+08	9.71807e+07	9.51677e+08	1110630899	2.47066e+08	7.08966e+06	7.04075e+08	1161495232	5.82037e+08	196352925	5.66188e+08	5.85892e+08	2095023419	1198422798	3.31635e+08	4.82756e+08	4.39504e+08	2614739177	1685413131	1015241390	2701739054	3.46133e+08	4.86417e+08	1270398388	1265417724	9.45581e+07	2236266209	1055485626	1.39526e+08	9.50188e+07	1836990319	3.66014e+08	6.46268e+08	6.60623e+07	2179840100	3.86284e+07	1421024302	14519035157	9.49871e+07	4.92056e+07	7.37113e+07
C08264	M146T211.neg	4.65331e+07	1.22993e+07	0.264314	-1.91968	1.27e-07	0.000203436	1.48676e+07	4.35137e+06	2.21242e+08	6.54841e+07	4.39236e+07	1.5477e+07	2.30212e+06	3.60315e+07	2.53088e+07	1.0007e+08	7.23232e+07	2.26639e+07	1.24494e+07	6.11952e+07	7.21609e+07	3.50864e+07	1.18539e+08	1.86995e+07	8.65064e+07	2.02316e+07	8.33713e+07	8.5358e+06	8.57186e+06	5.39458e+07	2.56505e+07	2.22041e+07	1.73269e+07	8.85122e+07	2.82161e+07	1.88919e+08	3.94155e+07	9.83661e+06	7.58149e+06	2.54437e+07	7.60791e+06	1.11388e+07	2.53135e+06	2.24821e+06	3.0658e+06	1.50142e+07	1.83022e+06	1.79741e+06
C00315	M146T255.pos	2.4599e+08	1.05338e+08	0.428221	-1.22357	0.000143708	0.00193643	1.13826e+08	5.16592e+08	4.74188e+07	1.35852e+08	2.99498e+08	9.14235e+07	570075	1.81407e+08	2.17876e+08	1.55704e+08	3.0747e+07	5.84132e+08	8.23874e+08	1.52438e+08	2.40542e+08	8.79978e+08	1.15181e+08	2.1217e+07	1.80432e+08	9.41648e+07	1.54827e+08	2.29005e+08	1.84476e+08	4.43092e+08	6.46022e+07	113937332	7.43151e+07	3.39882e+08	1.36148e+08	2.59944e+08	6.99026e+08	2.46277e+08	2.75467e+07	1.883e+08	2.89312e+08	5.22088e+08	31343815	3.17592e+07	1.59588e+07	1.85685e+07	8.26837e+06	1.45488e+07
C20802	M146T268.neg	5.60879e+07	4.07043e+07	0.725723	-0.46251	0.00936788	0.0601549	4.68194e+07	3.95513e+07	1.93369e+07	7.36702e+07	6.59569e+07	4.65868e+07	970279	4.74451e+07	9.15246e+07	6.32117e+07	4.45743e+07	7.23421e+07	3.58169e+07	1.13239e+08	6.75249e+07	3.55015e+07	9.0027e+07	3.99813e+07	6.04233e+07	7.76121e+07	7.86045e+07	1.20792e+08	2.57858e+07	7.44381e+07	5.69087e+07	5.8669e+07	9.76883e+06	7.09611e+07	6.54074e+07	3.21118e+07	2.86388e+07	9.58129e+07	5.11039e+07	4.95993e+07	2.39536e+07	4.44929e+07	9.71307e+06	3.77193e+07	1.86729e+08	1.067e+08	6.33199e+06	8.34138e+06
C01035	M146T348.pos	2.43166e+08	1.43315e+08	0.58937	-0.762755	0.0145502	0.0539051	4.21495e+08	1.69531e+08	1.83949e+08	2.04036e+08	6.73758e+08	1.52532e+08	3.45865e+08	9.46926e+07	1.75052e+08	8.81501e+07	116703162	6.88895e+08	3.43185e+08	1.1818e+08	1038979892	2.85194e+08	1.87327e+08	2.21447e+08	5.5562e+08	243862738	3.92316e+08	7.12261e+08	5.70339e+07	7.8948e+07	2.48714e+08	1.93637e+08	4.63946e+07	6.72048e+07	101224721	6.0355e+07	5.80099e+07	8.27542e+07	7.18589e+07	7.65778e+07	6.01407e+07	1.38094e+08	3.23715e+07	1.69267e+08	3.85029e+07	6.05783e+07	2.38986e+08	3.79275e+08
C09734	M147T291.pos	101782175	7.13819e+07	0.701321	-0.511854	0.0074865	0.0327927	8.12404e+07	3.16326e+07	5.63959e+07	1.69984e+08	6.18422e+07	8.08666e+07	1.32676e+07	3.56601e+07	1.83274e+08	1.27355e+08	9.24881e+07	5.02421e+07	1.05552e+08	1.40662e+08	9.99748e+07	4.7686e+07	1.65754e+08	1.29527e+08	1.25934e+08	1.39054e+08	9.75346e+07	2.97712e+08	52938220	4.97962e+07	1.59456e+08	5.11832e+07	4.21868e+07	1.32333e+08	1.02178e+08	1.9444e+07	8.49536e+07	2.75433e+08	8.95614e+07	9.03855e+07	3.80546e+07	1.42617e+08	1.5291e+07	1.20823e+08	2.90848e+08	5.76351e+06	3.92124e+07	7.13146e+07
C11129	M148T181.pos	2.47664e+06	3.60602e+07	14.5601	3.86395	0.0195945	0.0678223	8.8394e+06	145718	2.13003e+06	3.96524e+06	1.35139e+06	1.36564e+06	3.60343e+06	934260	3.33546e+06	447004	2.27771e+06	1.5092e+06	1.79888e+06	2.20612e+06	1.93359e+06	395562	1.56874e+06	977491	2.71121e+06	3.39206e+06	1.42395e+06	2.49687e+06	318824	1.59052e+06	4.34717e+06	717394	1.9589e+07	2.45351e+06	2.56247e+06	3.32372e+06	949000	665530	1.98309e+06	318319	603195	928449	392804	1.31471e+07	648995	569750	1.70436e+08	8.92477e+07
C00073	M148T275.neg	4.00754e+08	2.8376e+08	0.708065	-0.498047	0.0167187	0.0860092	3.70061e+08	2.66902e+08	1.27819e+08	5.50554e+08	2.54618e+08	2.17203e+08	1.09877e+08	2.25184e+08	2.29876e+08	2.19729e+08	2.86045e+08	3.12335e+08	5.70985e+08	5.8934e+08	6.08162e+08	222219347	5.54391e+08	2.08343e+08	7.44893e+08	5.73309e+08	4.89386e+08	9.8617e+08	2.33336e+08	3.2366e+08	4.61127e+08	2.66557e+08	6.2761e+07	4.4006e+08	3.83178e+08	3.06045e+08	5.06835e+08	7.9224e+08	301277447	671415300	1.30682e+08	8.30566e+08	8.01858e+07	4.09397e+08	1.02287e+08	4.07334e+08	4.41613e+07	9.66054e+07
C00979	M148T360.pos	3.27041e+08	2.10717e+08	0.644316	-0.63416	0.000327508	0.00334687	4.4245e+08	7.82044e+07	1.61088e+08	2.31261e+08	2.63353e+08	4.56322e+08	7.41964e+07	1.88607e+08	5.82576e+08	6.92423e+08	5.834e+08	3.27953e+08	2.42103e+08	2.634e+08	3.28086e+08	136134225	1.94342e+08	5.07025e+08	3.91052e+08	3.27142e+08	1.70069e+08	6.32718e+08	2.58266e+08	4.8814e+08	6.04124e+08	3.11723e+08	2.16482e+08	5.85596e+08	4.49257e+08	2.69015e+08	1.88233e+08	1.40908e+08	4.83238e+08	1.10426e+08	1.95059e+08	1.99086e+08	7.26128e+07	1.92873e+08	1289817428	1.31528e+08	1.86006e+07	7.76483e+07
C02137	M149T292.neg	8.90552e+07	5.12833e+08	5.75859	2.52572	0.000260098	0.00681994	3.10613e+07	4.88372e+06	3.47184e+08	1.94089e+08	28720918	1508042507	1.35547e+06	1.03694e+07	1.73916e+07	5.05253e+07	1.81729e+08	1.41815e+07	2.05684e+07	2.69353e+07	3.45081e+07	1.16851e+07	4.16499e+07	1.03478e+08	8.00244e+06	3.87561e+07	1.51531e+07	3.47947e+07	1.0043e+07	1.38083e+07	1.22429e+08	1.6148e+07	1.18534e+07	1.33338e+07	1.75923e+07	4.93148e+06	1.6824e+07	1.87418e+08	4.38529e+06	4.82329e+06	3.71374e+07	2.01941e+07	1038021648	1546584659	7.65877e+07	1.89782e+08	8.72334e+07	3.97246e+08
C00913	M150T124.pos	1.6173e+08	3.22286e+07	0.199275	-2.32717	0.000411169	0.00394427	6.24096e+07	2.80559e+07	7.38496e+06	1847515432	2.13263e+07	3.70647e+06	1.80114e+07	6.70323e+07	6.33784e+07	1.49201e+08	1.34123e+07	6.97842e+07	1.6545e+08	2.29305e+07	6.61392e+07	43511372	1.91607e+07	1.78414e+08	2.69425e+08	3.28947e+08	8.73997e+08	281447344	7.88627e+07	8.51005e+07	7.57692e+07	9.06506e+07	2.13647e+07	1.46749e+08	3.29449e+07	1.07593e+07	3.9411e+06	3.22128e+07	2.76282e+08	1.5048e+08	147140511	6.93683e+07	7.51355e+06	1.2599e+07	5.38233e+06	2.64815e+07	2.40719e+07	1.49587e+07
C01733	M150T275.pos	709752250	5.14127e+08	0.724375	-0.465192	0.0126337	0.0483587	6.91678e+08	4.89878e+08	3.04976e+08	9.3607e+08	4.95422e+08	4.49089e+08	2.30772e+08	3.79567e+08	426304844	4.54341e+08	5.98482e+08	5.85449e+08	9.52278e+08	1043343193	1086972726	4.22387e+08	9.3942e+08	4.20402e+08	1212956281	1021020063	7.47809e+08	1676840973	4.70539e+08	6.31523e+08	811974566	5.19594e+08	1.44077e+08	8.31767e+08	7.6856e+08	6.21041e+08	7.79962e+08	1236904781	5.44736e+08	1109810706	2.51394e+08	1263740830	1.70677e+08	7.98878e+08	1.33739e+08	6.59038e+08	8.37233e+07	2.89375e+08
C00385	M151T212_1.neg	4949349682	2290074173	0.462702	-1.11184	5.08e-05	0.00280135	2709862941	3288042964	2649535495	4889009213	4753491317	3478833311	4.65595e+08	5162834974	5852508958	6866318276	3663748224	6431825866	4698573071	5443296175	3910953337	3600005294	8343139103	3109389166	4466279071	5716413313	8468542700	6062720213	3605342109	6715112397	5282531166	4984856164	1654587588	9081758579	8882774971	4938753630	4906676755	5827560844	5384626295	4736254481	3654467581	4490368384	6.08194e+08	2668902638	4.99525e+07	3601046232	4.016e+08	1.00188e+08
C02483	M151T32_1.pos	5.78374e+07	5.37312e+07	0.929005	-0.106242	0.0205797	0.0704534	5.0886e+07	5.40198e+07	3.67068e+07	3.4915e+07	6.1909e+07	4.30709e+07	7.60661e+07	8.18479e+07	5.09211e+07	7.54296e+07	44321155	4.73963e+07	8.73223e+07	7.19884e+07	1.14636e+08	8.05951e+07	7.33971e+07	3.3836e+07	8.19384e+07	3.10465e+07	6.69613e+07	3.93867e+07	6.74766e+07	7.44503e+07	3.6608e+07	5.412e+07	3.21995e+07	5.0897e+07	2.95677e+07	3.13513e+07	6.49981e+07	5.27376e+07	4.48648e+07	6.78838e+07	2.28595e+07	1.13535e+08	4.51777e+07	4.03451e+07	1.37725e+07	2.48103e+07	2.21345e+07	1.86521e+07
C00632	M152T87.neg	1.65544e+08	2.17385e+07	0.131315	-2.92889	4.85e-05	0.00272547	2.68026e+06	2.40253e+07	2.20479e+08	1.31824e+07	2.25935e+08	5.02803e+07	1.35674e+08	8.06072e+06	6.98716e+07	2.88164e+08	8.49459e+06	2.78107e+07	947728740	1.42913e+08	7.98452e+07	2341481258	5.11718e+07	2.49474e+08	4.72795e+07	6.49465e+07	1.9027e+07	1.14039e+07	2.14746e+07	4.06805e+07	1.04736e+07	1.74776e+07	2.8065e+07	3.60009e+06	5.31774e+07	4.57344e+08	2.04491e+08	1.22753e+07	5.18643e+07	1.09878e+07	1.03617e+07	7.39236e+06	1.09781e+07	2.27316e+07	6.83854e+06	1.02074e+06	4.57876e+06	1.97526e+06
C05135	M154T150_2.pos	4383546136	1630303982	0.371914	-1.42696	0.00726668	0.0319962	2045422274	1067926031	9.77089e+08	37875342167	1469229027	1556564342	1.58029e+07	2697312997	3.66869e+07	3549927037	6.44822e+08	2125587115	6774302678	1258080471	6919613811	1490470868	1166562987	14657608867	7818868721	5077485776	14890448915	7135723099	3565085060	2767830120	3350467322	3874645307	1296328898	6091435949	1180609372	4.57597e+08	4.28679e+08	1980449805	9.51083e+07	5376777754	3644298560	2447470526	2953559871	4.36316e+08	3.38511e+08	10772042433	2.91264e+08	7.95564e+07
C02938	M157T141.pos	1.17869e+08	4.9786e+07	0.422383	-1.24338	0.00282872	0.0160231	283684092	9.55727e+07	6.42387e+06	2.81122e+07	5.85674e+07	1.17619e+07	7.7491e+06	1.03861e+08	127910124	4.62643e+07	3.29745e+07	2.03742e+08	1.12882e+08	1.6055e+08	2.24295e+08	5.00029e+07	120503030	1.94687e+07	3.72429e+08	5.41677e+07	9.59466e+07	5.32275e+08	1.05407e+08	3.48102e+08	6.59174e+07	1.4643e+08	7.39186e+06	1.19166e+07	1.18057e+08	2.86852e+07	1.68072e+08	3.97619e+07	1.07525e+08	5.91301e+07	2.87317e+07	2.59023e+08	2.08619e+07	6.1412e+06	1.13193e+07	2.05196e+07	7.32667e+06	1.00785e+07
C00337	M157T284.neg	1.12396e+08	3.13051e+07	0.278524	-1.84412	0.000220532	0.00620681	1.2049e+07	1.23434e+06	2.7194e+06	3.79106e+08	2.4084e+06	1.42688e+08	3.23193e+06	2.19974e+08	7.10449e+07	3.87649e+07	1.61071e+08	8.04878e+06	1.67025e+08	1.64415e+07	1.10068e+08	3.7959e+07	4.07889e+07	1.20618e+08	2.55425e+08	3.71725e+08	9.17007e+07	8.74097e+07	1.74047e+08	3.21102e+07	317320099	1.22622e+08	2.26771e+07	6.48925e+07	5.52651e+07	3.54802e+06	3.6702e+08	1.47756e+08	4.31075e+06	1.35295e+08	1.35284e+08	1.22613e+08	1.30578e+06	1.69371e+07	4.17335e+07	4.38298e+06	2.78014e+06	2.2259e+06
C21642	M157T323.pos	1.53948e+08	2.09618e+07	0.136162	-2.87661	0.000716925	0.00592301	2.87803e+07	7.28174e+07	713527	7.29955e+07	8.99766e+07	9.6198e+06	3.60679e+06	9.14084e+06	1.09776e+07	5.71401e+06	1.12813e+06	1.05661e+07	2.68406e+08	8.17777e+06	2.94728e+08	1252235269	1.87254e+07	1.98789e+07	1592415526	2.22476e+07	2.46167e+08	3.80546e+08	4.9863e+07	2.8139e+08	8.38091e+07	6.26685e+06	5.8505e+06	1.40093e+07	2.57687e+07	5.7834e+07	6.06546e+07	2.04622e+08	7.10595e+07	232541313	1.48064e+07	1.40832e+07	9.24226e+07	4.74978e+07	6.53434e+06	7.27598e+06	3.45289e+06	8.481e+06
C06996	M159T167.pos	6.71686e+08	2.17729e+08	0.324153	-1.62525	1.68e-06	0.000118483	7.33397e+08	2.35448e+08	5.54526e+08	1061211476	6.76515e+08	8.29616e+08	8.14341e+06	7.70395e+08	951619533	1457476004	1236508577	9.16255e+08	4.31794e+08	845405730	5.0103e+08	3.96141e+08	998137569	4.20734e+08	3.05994e+08	1411284429	4.38111e+08	5.79806e+08	4.2971e+08	6.81766e+08	9.47941e+08	7.22792e+08	739257058	1.48521e+08	7.3398e+08	3.69268e+08	5.23473e+08	6.35239e+08	1173013940	2.93381e+08	4.90835e+08	5.31953e+08	2.24137e+07	1.01892e+08	2.40006e+06	2.97005e+08	2.72525e+06	1.13597e+06
C00398	M159T268.neg	1019617407	3.15408e+08	0.30934	-1.69273	1.28e-06	0.000440709	5.5569e+07	1393175575	2.83929e+08	3.15205e+08	9.19624e+08	5.29656e+08	8.07463e+08	7.66391e+08	5.67384e+08	1376354351	1.67014e+08	7.89387e+08	2039364452	1421741666	6239483550	1358746017	1115919794	6.461e+08	7.74258e+08	3.16006e+08	6.78757e+08	4.92095e+07	1836454636	8.56208e+08	4.28159e+08	1173191834	8.32941e+08	1040438424	6.83697e+08	3.37392e+08	1859905513	6.27172e+08	9.02116e+08	1335382818	8.80274e+08	1302155844	4.32331e+06	2.56032e+08	9.39637e+07	2.44661e+08	8.57311e+07	2.12888e+07
C16908	M161T31.pos	1.09456e+08	8.62642e+07	0.788121	-0.343512	0.00853293	0.0362881	7.42726e+07	3.47e+08	7.41224e+07	7.92489e+07	6.48629e+07	8.8463e+07	5.15636e+07	9.20224e+07	1.14391e+08	8.71199e+07	9.99448e+07	1.54581e+08	1.18333e+08	1.16415e+08	8.0448e+07	6.79656e+07	6.01483e+07	1.09871e+08	9.68892e+07	8.15002e+07	1.05643e+08	7.12761e+07	1.42908e+08	7.87424e+07	9.52151e+07	1.59165e+08	9.48604e+07	5.60781e+07	1.03693e+08	9.90889e+07	9.99391e+07	7.90776e+07	2.40489e+08	6.90807e+07	2.58441e+08	1.27542e+08	6.82503e+07	1.57009e+08	2.55683e+07	9.69052e+07	4.78783e+07	6.03354e+07
C03570	M162T149.pos	5.36418e+07	1.87331e+07	0.349226	-1.51777	1.58e-05	0.000448087	4.57451e+07	6.29868e+06	2.50654e+08	9.80028e+06	9.56617e+06	4.01703e+07	1.6337e+08	1.48853e+08	1.72304e+07	6.34895e+07	5.47757e+07	1.42076e+07	1.94725e+07	9.83343e+07	4.68036e+07	1.22208e+08	9.72136e+07	5.22496e+07	1.26962e+07	1.98302e+07	1.63901e+08	2.14466e+07	7.37546e+06	7.69127e+07	4.53109e+07	6.95433e+06	1.48676e+07	4.59154e+07	8.4324e+07	1.76378e+07	1.39287e+07	2.38054e+07	1.26939e+07	7.02864e+07	9.21824e+06	2.35571e+07	5.34813e+06	5.22151e+06	6.48676e+06	3.23352e+07	4.04803e+06	1.12902e+07
C00487	M162T299.pos	2.23163e+08	2.14023e+08	0.959043	-0.0603328	0.0347897	0.103117	1.41131e+08	8.32506e+08	3.62808e+07	8.32493e+07	1.27801e+08	1.29542e+08	3.30661e+07	1.85633e+07	1.6998e+08	1.37585e+08	2.65481e+08	1.17224e+08	1.51481e+08	1.91946e+08	4.06332e+07	101559356	5.71763e+07	1.19855e+08	465471396	1.1026e+08	2.4691e+08	2.92547e+08	2.29002e+08	2.61794e+07	2.46454e+08	6.50582e+08	1.22266e+08	4.53869e+07	2.63443e+08	1138243506	4.11113e+08	155038578	3.2897e+08	3.6712e+07	2.20628e+08	2.89616e+08	8.82719e+06	9.32569e+08	6.7336e+06	2.03691e+07	7.77383e+07	4.28057e+07
C00318	M162T347_2.pos	1192138468	4155359589	3.48564	1.80142	0.00129631	0.00915607	1751768708	6.49551e+08	9.99191e+08	8.35991e+08	1742421510	7.42463e+08	2589063604	1964565870	1002316592	1016160128	1686802312	1073877349	1654254335	9.23136e+08	1348476297	9.30274e+08	2626382097	1310252913	1686543198	1083554969	1338966399	2195732030	4.35692e+08	435065355	6.69877e+08	1080169409	3.1071e+08	1251427928	6.22108e+08	5.40777e+08	7.92548e+08	1559363244	4.45061e+08	5.01105e+08	7.51772e+08	2369566628	11269013855	9.32874e+08	3833746524	1271360651	1771253505	7530047947
C00166	M163T48.neg	400058332	2.48896e+08	0.622149	-0.684668	0.00455512	0.0382066	4.30585e+08	9.36637e+08	2.11742e+08	7.81023e+07	7.43786e+08	1.69925e+08	1.59071e+08	4.82161e+08	7.45321e+08	1.39166e+08	1.5498e+08	2.0159e+08	6.74098e+08	7.35813e+08	8.49118e+08	2.90238e+08	5.39192e+08	1.95643e+08	4.86367e+08	2.14393e+08	318531980	7.30587e+07	4.75769e+08	1375953189	1.49225e+08	1.61702e+08	134554601	4.82921e+07	1.99139e+08	3.69675e+08	9.13442e+08	2.40761e+08	1.94812e+08	593602458	1.83658e+08	5.31997e+08	1.91704e+08	2.46128e+08	7.98949e+08	2.78651e+07	4.29823e+07	6.79077e+06
C16614	M165T289.neg	1.95629e+08	9.07328e+07	0.463801	-1.10842	0.00114676	0.01665	2.5476e+07	1.10672e+08	9.46277e+07	4.43832e+07	4.44568e+08	1.07841e+08	3.44515e+06	3.67757e+08	2.83889e+08	2.17103e+08	1.64174e+08	4.97107e+08	8.38821e+07	3.83716e+08	2.08615e+08	368898034	1.39887e+08	5.81446e+07	1.45064e+08	4.18262e+07	1.76004e+08	1.70359e+08	1.62453e+08	2.74488e+08	2.26303e+08	2.5007e+08	2.00012e+07	8.15169e+08	2.0309e+08	324858211	1.11109e+08	6.04762e+07	7.43991e+07	1.39751e+08	6.01707e+07	1.82864e+08	7.37437e+07	2.02757e+08	4.60493e+08	1.74403e+08	2.62356e+07	4.94425e+07
C02989	M166T358.pos	9.90448e+08	6.59427e+08	0.665786	-0.586869	0.00143877	0.0097656	1018185826	4.09371e+08	3.53521e+08	5.40801e+08	7.14578e+08	5.39926e+08	1.51802e+08	8.10845e+08	2286852068	1313088052	9.80152e+08	1108630493	1556475646	1494575532	1613516993	6.41144e+08	5.77097e+08	1093664851	1868982123	6.47233e+08	4.72596e+08	1790396282	1172430388	1106128732	1201676831	8.60337e+08	3.00143e+08	1059628510	5.85806e+08	6.77217e+08	1088813072	1164264225	8.90221e+08	9.1049e+08	1398998482	1256546858	2.0928e+08	3.89532e+08	1662995156	1468547635	9.97924e+07	5.64119e+08
C16353	M167T71.pos	1.05963e+06	1.10404e+08	104.191	6.70309	4.59e-06	0.000207086	8.15638e+06	231214	355210	172798	5.15142e+06	368198	339887	336582	1.79783e+06	320811	118554	2.19909e+06	332416	1.89523e+06	229313	279603	241735	403994	233034	271323	249065	5.16386e+06	208188	275778	1.19587e+06	215172	1.62401e+06	254954	139111	189727	1.84612e+06	778818	228587	214898	183624	1.9443e+06	3.6405e+06	5.32266e+08	2.55609e+06	4.83541e+08	4.36347e+07	2.11238e+06
C07441	M168T124.pos	3843523437	5.38448e+08	0.140092	-2.83555	0.00010409	0.00155137	1631936339	7.8537e+08	1.41832e+08	48757443399	6.04483e+08	1.23375e+08	1.58087e+07	1569280176	5.06575e+07	3299438181	1.98015e+08	1640525483	4143520067	6.18543e+08	2004934413	1188781403	4.89752e+08	4631675074	6894139644	8344807046	20621318720	7046204873	1907695134	2111524856	1850851903	2362144731	3.91108e+08	3568869044	7.24772e+08	2.73427e+08	2.21391e+08	7.00388e+08	6.23275e+07	3836601677	3689297380	1864603184	2.04106e+08	1.37694e+08	2.32681e+08	6.40475e+08	5.43598e+07	4.45955e+06
C00250	M168T99.pos	1.53993e+08	7.8302e+07	0.508477	-0.975745	6.84e-06	0.000265457	5.7992e+07	1.7997e+08	1.11044e+08	1.42392e+08	1.97777e+08	7.3921e+07	83180994	1.45228e+08	1.56234e+08	2.7053e+08	1.47168e+08	2.23752e+08	1.03772e+08	1.34111e+08	3.25126e+08	4.29451e+08	1.68442e+08	2.92751e+08	127369647	9.85592e+07	1.22781e+08	6.28508e+07	1.36751e+08	2.47566e+08	4.77937e+07	1.36095e+08	110283806	1.31884e+08	8.23991e+07	1.26116e+08	1.27742e+08	1.04491e+08	172465959	2.091e+08	8.42489e+07	172414480	3.11781e+07	4.46965e+07	2.88803e+07	5.14616e+07	4.94979e+07	7.67981e+07
C00534	M169T344.pos	8.14066e+07	1.38336e+07	0.169932	-2.55697	4.33e-06	0.000198528	1.81354e+07	9.96797e+06	1.95595e+07	2.21772e+07	3.32336e+07	7.83917e+07	7.82516e+06	2.15065e+07	2.14693e+07	2.5022e+08	197275400	5.71722e+07	1.29622e+07	4.8745e+07	2.07616e+07	2.45665e+07	5.44494e+07	3.88933e+07	1.91541e+07	4.75014e+07	1.9422e+07	5.20086e+07	1.29636e+07	2.3444e+08	1262012859	1.94812e+07	3.04962e+07	4.27031e+07	9.16324e+07	1.57331e+07	8.88026e+06	1.31004e+07	7.42283e+07	1.73301e+07	7.56181e+06	2.46746e+07	3.84051e+06	1.61069e+07	2.82642e+06	9.95174e+06	5.42687e+06	7.91078e+06
C20157	M169T45.pos	2.50744e+08	1.70901e+08	0.681574	-0.553058	0.00243949	0.0143295	3.8419e+08	2.9184e+08	6.47606e+07	1.1228e+08	1.8108e+08	4.94273e+08	1.62007e+08	2.17909e+08	1.78846e+08	199513907	121977325	4.60136e+08	3.7391e+08	7.26862e+07	2.80373e+08	199493981	1.37905e+08	1.93572e+08	240794186	1.30836e+08	2.63755e+08	1.26304e+08	6.54656e+08	1.37013e+08	9.704e+07	3.81856e+08	3.21343e+08	1.32635e+08	1.96867e+08	4.13562e+08	2.22964e+08	1.93306e+08	1.47856e+08	7.53506e+08	3.47187e+08	1.38546e+08	7.21128e+07	8.3178e+07	3.11912e+07	9.81838e+08	9.34137e+07	1.08729e+08
C11016	M170T38.pos	3.85262e+08	2.0811e+08	0.540178	-0.888492	0.000188279	0.00228163	1.95582e+07	7.11032e+08	4.05037e+07	3.37793e+07	8.31834e+08	2.6644e+08	2.39431e+08	8.90434e+08	2.91137e+08	1.48621e+08	3.30806e+07	3.98239e+08	1016810305	1.68067e+07	1.79275e+08	7.72258e+07	3.35928e+08	1.91184e+08	597572720	1.45286e+08	4.38807e+08	2.74078e+07	4.13347e+08	3.2731e+08	1.36475e+07	4.8127e+08	5.93574e+08	2.80711e+08	140494373	2.0977e+08	1171265494	380638248	1.93265e+08	2.02754e+08	2.54228e+08	2276783496	3.57847e+07	3.17308e+07	1.38993e+07	8.44606e+07	9.33522e+07	2.4064e+07
C06325	M172T282.neg	6.04547e+08	3.89943e+08	0.645017	-0.632591	0.000772036	0.0129139	1.54719e+08	1088312178	6.32557e+07	1.7477e+08	7.9795e+08	3.91886e+08	6.32528e+08	8.74629e+08	525860197	2.24752e+08	120121888	3.35572e+08	9.19777e+08	3.78341e+08	8.34392e+08	1181388013	4.76319e+08	8.1049e+08	1069596559	1.50823e+08	5.05986e+08	2.89107e+08	7.00135e+08	2.58097e+08	2.11411e+08	1421760022	8.9607e+07	3.02756e+08	8.15334e+08	4.3169e+08	4.16947e+08	3.27284e+08	1.54195e+08	3899472943	1.53035e+08	5.81387e+08	6.79718e+07	9.53234e+07	4.83903e+07	5.62083e+07	5.50371e+07	5.01199e+07
C07018	M172T461.pos	3.06291e+07	1.41848e+07	0.463115	-1.11056	7.15e-05	0.00121128	3.12516e+07	3.73756e+07	1.93683e+06	1.4346e+07	3.02812e+07	4.51528e+06	6.61572e+06	1.50648e+07	3.16497e+07	1.24078e+07	2.10229e+06	2.18873e+07	7.72392e+07	7.07324e+07	2.61875e+07	8.15508e+07	2.30213e+07	8.56155e+06	9.57884e+07	1.04498e+07	1.53155e+07	2.27451e+07	3.79193e+07	5.05516e+07	3.23492e+06	3.1923e+07	7.55407e+06	7.5104e+06	1.60176e+07	3.9306e+07	7.05659e+07	2.82117e+07	12274523	2.86617e+07	1.55641e+07	1.12326e+08	2.14828e+06	4.56985e+06	4.03382e+06	4.26974e+06	3.23063e+06	3.60454e+06
C17742	M173T127.neg	1.02711e+08	7.54944e+07	0.73502	-0.444146	0.0145343	0.0791397	3.94513e+07	9.81946e+07	7.93763e+07	3.81351e+07	4.44207e+07	5.25458e+07	6.90404e+07	1.07736e+08	9.33291e+07	6.42235e+07	4.89689e+07	4.81968e+07	1.00914e+08	1.41821e+08	106266600	4.8978e+07	4.4077e+07	1.13246e+08	6.51962e+07	1.22754e+08	1.10144e+08	2.35303e+08	6.61707e+07	4.57974e+08	8.59282e+07	2.37126e+08	8.36305e+07	6.87285e+07	5.98747e+07	1.29759e+08	1.4206e+08	107578015	1.30236e+08	9.94134e+07	9.49261e+07	6.18642e+07	7.03823e+07	1.01473e+08	2.82988e+07	2.1662e+07	2.83147e+07	4.32373e+07
C16658	M173T314.neg	1.64994e+07	4.7177e+07	2.85932	1.51567	0.0309064	0.126294	2.13392e+07	6.22358e+06	7.77179e+06	1.4531e+07	9.53863e+06	1.12259e+07	5.73324e+06	1.30472e+07	1.88864e+07	7.58866e+06	1.70378e+07	1.15503e+07	1.12841e+07	1.22067e+07	1.00246e+07	1.24627e+07	1.09389e+07	1.12909e+07	1.72512e+07	2.41586e+07	1.42537e+07	2.09636e+07	8.71883e+06	8.61208e+06	1.93609e+07	7.49937e+06	3.30524e+06	6.83772e+06	8.4746e+06	9.28486e+06	1.35309e+08	5.03812e+07	8.14764e+06	1.59594e+07	9.5102e+06	1.32671e+07	1.42736e+08	1.23684e+07	2.63616e+07	1.84753e+08	6.93882e+06	1.98823e+07
C04295	M173T32.pos	1.56106e+08	9.92881e+07	0.63603	-0.652834	1.06e-05	0.000349018	7.24497e+07	236015688	9.29114e+07	1.429e+08	1.08487e+08	127392223	1.19813e+08	1.29524e+08	1.25944e+08	1.71096e+08	1.29742e+08	1.96031e+08	2.49133e+08	1.52715e+08	1.39356e+08	1.37611e+08	1.39904e+08	1.51427e+08	1.29784e+08	1.27769e+08	2.70042e+08	1.2239e+08	4.128e+08	1.25849e+08	1.28272e+08	1.98284e+08	1.79643e+08	9.88521e+07	1.47705e+08	1.45911e+08	1.22155e+08	209653158	1.93833e+08	1.34734e+08	9.32141e+07	1.56478e+08	7.61313e+07	1.63372e+08	2.55821e+07	1.01752e+08	5.40655e+07	8.90605e+07
C00792	M175T505.pos	1332005129	7.97987e+08	0.599087	-0.739162	0.0147134	0.0542893	2180224998	3.11412e+08	2067394962	1336824282	3483009696	2523444801	3.90989e+07	4.27186e+08	1068881324	2028511774	2364714823	8.993e+08	1040341847	2188045028	5.12389e+08	4.36896e+08	1943812254	2289766791	1731614189	1999574809	754357195	3703148440	3.52217e+08	2.70686e+08	2675270208	1021012579	776563909	2.05458e+08	2231591234	6.64521e+07	2.84357e+08	808688390	1656382523	1.44758e+08	1.08212e+08	2020585912	2.10788e+08	9.2929e+08	2.86774e+08	1.04415e+08	2.36899e+08	4.34076e+07
C03139	M176T137.pos	3.85064e+08	2.37328e+07	0.0616332	-4.02015	0.00128254	0.00908224	9.87452e+07	3.25211e+07	3.52306e+07	9.92136e+06	3.32033e+08	1.19868e+06	1.82624e+07	3.94678e+07	9.53725e+08	1.54639e+07	1.94425e+07	7.76081e+07	1554897269	5.83084e+07	7.815e+07	9524281768	4.17672e+07	7.13942e+06	137721963	2.19021e+06	9.8011e+07	1.71495e+08	3.633e+07	1.1671e+08	2.1085e+07	5.73817e+07	2.3169e+07	21600580	4.16014e+07	2.75597e+07	5.62099e+07	1.2189e+07	3.48496e+07	1.19578e+07	1.22911e+07	8.18046e+07	5.35888e+07	1.13813e+07	4.20859e+06	5.00119e+06	2.32098e+06	2.76338e+07
C00327	M176T374_1.pos	2.3253e+08	1.74476e+08	0.75034	-0.414384	0.00642587	0.0291613	2.42693e+07	258673933	2.77424e+07	918007769	280044177	7.90677e+07	4.12236e+07	3.56392e+08	1.26008e+08	3.00834e+08	1.11552e+08	1.57034e+08	3.08765e+08	1.69037e+08	7.24703e+08	3.609e+08	1.64875e+08	8.16881e+07	2.31588e+08	2.12663e+08	2.93155e+08	1.6481e+08	4.47691e+08	2.38354e+08	2.86827e+07	2.72981e+08	2.43257e+08	3.0729e+08	8.00717e+07	9.95797e+07	4.58818e+08	1.61575e+07	1.99673e+08	2.29421e+08	2.76772e+08	7.92957e+07	3.73433e+07	115882847	7.8198e+07	4.08499e+07	4.54621e+07	76060140
C00308	M177T32_2.pos	4.83811e+07	3.5826e+07	0.740496	-0.433437	0.00384416	0.0199681	3.64615e+07	4.06914e+07	3.29978e+07	3.65279e+07	4.02564e+07	5.45724e+07	4.73018e+07	5.99055e+07	7.99236e+07	7.48972e+07	1.26928e+08	3.90652e+07	6.93463e+07	5.01194e+07	6.71384e+07	6.54481e+07	5.9005e+07	4.98895e+07	5.66911e+07	2.6863e+07	4.7475e+07	3.47254e+07	4.39817e+07	3.70248e+07	3.65851e+07	5.35935e+07	2.31569e+07	4.00326e+07	1.79569e+07	3.12589e+07	4.83708e+07	4.55512e+07	4.07474e+07	5.36048e+07	2.53171e+07	4.83101e+07	4.67301e+07	2.69781e+07	1.12621e+07	2.04339e+07	4.41132e+07	2.56866e+07
C00267	M179T213.neg	4.56977e+06	4.12702e+07	9.03114	3.17491	0.000243622	0.0065654	4.65591e+06	2.90932e+06	6.56119e+06	2.52869e+06	2.71798e+06	2.2957e+06	2.76058e+06	14506108	2.08191e+06	1.1671e+07	4.28231e+06	3.11654e+06	2.10503e+06	4.76154e+06	2.43286e+06	2.57542e+06	6.31746e+06	5.07937e+06	2.66569e+06	6.73434e+06	8.22913e+06	6.59279e+06	3.39344e+06	1.88596e+06	5.85072e+06	7.85168e+06	2.01107e+06	2.06067e+06	4.08343e+06	3.43996e+06	6.43247e+06	3.2525e+06	2.57986e+06	2.77579e+06	1.8936e+06	9.41965e+06	1.29626e+07	2.21644e+07	3.6452e+06	6.38033e+06	9.82476e+07	5.71509e+06
C00137	M179T335.neg	1.91962e+08	1400871184	7.29765	2.86743	0.000114346	0.00418621	8.24927e+07	4.71182e+07	6.90606e+07	5.86524e+07	6.11785e+07	9.01473e+07	1.21225e+07	1.4652e+08	4.96673e+07	6.16145e+07	61161320	1.27732e+08	7.73332e+07	1.98506e+08	6.08217e+08	1.03955e+08	1.30499e+08	4.40051e+07	5.02279e+07	1.66232e+08	1.34526e+08	1395013736	1.65827e+08	6.1941e+07	7.03722e+07	9.92349e+07	2.18854e+07	1822980175	1.3731e+08	2.23149e+08	9.61269e+07	9.83888e+07	3.90444e+07	9.9882e+07	1.55004e+08	4.35021e+07	1925202872	1815406934	4320297947	1875497579	1136407460	1355084668
C01657	M180T291.neg	1339724095	1059803119	0.791061	-0.33814	0.0134871	0.0754152	1391075081	4.68014e+08	9.60882e+08	2255510076	6.2635e+08	1127742757	2.21861e+08	5.25993e+08	1643790603	1313749418	1474651297	8.36448e+08	2057035707	2065238502	1558081115	6.52587e+08	1743097931	1218541090	1913413646	1746076028	1553960255	3399281908	6.60517e+08	7.20407e+08	1931138938	7.34118e+08	2.6526e+08	1728221472	1253930844	233006773	1235665450	2991720441	1265253739	1466230054	5.2987e+08	2461347521	2.02729e+08	1628233750	6602987381	1.15567e+08	5.8198e+08	8.31878e+08
C05588	M180T35.pos	7.01484e+07	3.88233e+07	0.553445	-0.853488	0.000605104	0.00524025	5.87775e+07	4.22448e+07	4.62205e+07	6.14103e+07	3.20688e+07	3.74399e+07	2.80796e+07	2.63346e+07	3.74212e+07	3.1604e+07	2.92325e+07	4.84108e+07	5.75855e+07	5.41435e+07	5.23201e+07	4.0035e+07	204925820	8.89499e+07	118030664	4.10435e+07	1.76743e+08	2.87129e+07	3.6505e+07	1.03681e+08	4.18129e+07	4.526e+07	1.27954e+07	107832706	84525801	7.12084e+07	8.84378e+07	3.38834e+08	8.32688e+07	6.2435e+07	9.36911e+06	9.76421e+07	1.24446e+07	1.59965e+07	9.45726e+06	107311535	2.32351e+07	5.64694e+06
C15770	M180T352.neg	9.74545e+07	4.256e+07	0.436717	-1.19523	0.000295038	0.00740265	1.80912e+07	162365031	1.23278e+07	8.64761e+07	4.15053e+06	4.71736e+07	3.22466e+07	7.12242e+07	3.26184e+07	2.67685e+08	1.48078e+06	3.3887e+08	5.27356e+07	7.41935e+07	2.52921e+07	1.06643e+08	2.26905e+08	3.79182e+07	2.88397e+08	1.11773e+08	7.02381e+07	6.29409e+07	1.94265e+08	9.70167e+06	1.62488e+08	2.82974e+08	2.41965e+07	1.01327e+07	5.63624e+07	1.34462e+08	6.14212e+06	1.79511e+08	2.0132e+07	2.1082e+08	5.58756e+06	7.984e+07	6.76123e+06	5.80739e+06	4.7421e+06	4.3623e+06	2.94248e+06	6.19939e+06
C03727	M180T368.pos	1.03735e+07	3.19338e+08	30.7842	4.94412	0.0013229	0.00925667	586510	3.33901e+08	818578	156695	1.13707e+06	1.16271e+06	1.11558e+06	1.375e+06	116315	193855	1.52385e+06	138119	1.2608e+06	2.58332e+06	1.78508e+06	135111	374418	537508	2.43256e+06	1.28075e+06	1.44652e+06	2.1898e+06	685539	1.12594e+06	336580	184226	61740.3	98233.7	4.17959e+06	1.02453e+06	3.54367e+06	162009	1.04004e+06	1.57547e+06	1.48176e+06	1.69356e+06	538917	530352	558624	336405	1.9386e+07	603376
C15631	M181T34.pos	224504780	8.35522e+07	0.372162	-1.426	4.41e-07	5.69e-05	4.76757e+07	1.33894e+08	1.20896e+08	1.54858e+08	6.52467e+07	2.76563e+08	7.12979e+07	2.07587e+08	5.56069e+08	3.01186e+08	1.29265e+08	1.97976e+08	1.9626e+08	1.86133e+08	8.6291e+07	3.93431e+08	1.27661e+08	3.52256e+08	3.04418e+08	2.87419e+08	141081547	2.42589e+08	5.70151e+08	1.21586e+08	2.1787e+08	2.13714e+08	5.7946e+08	3.00079e+08	4.51244e+08	247443731	8.53844e+07	1.02863e+08	131739239	2.82284e+08	5.78508e+07	1.40449e+08	1.47436e+08	1.47151e+08	1.02011e+07	7.75855e+07	2.59581e+07	1.62216e+08
C00082	M182T291_2.pos	1239215215	8.91022e+08	0.719021	-0.475893	0.0139767	0.0522218	1009032038	4.38057e+08	7.24137e+08	2141969777	7.73679e+08	1038609582	2.57445e+08	5.35167e+08	1240492593	1526612439	1197668674	6.48016e+08	1436646324	1737996768	1268537539	5.99926e+08	2044057289	1672571871	1599618120	1733831959	1265634206	3570528477	5.7603e+08	647014803	1910564243	662762440	2.58926e+08	1646523636	1247613167	2.13287e+08	1061687262	3495406118	1005327129	1166210640	4.80906e+08	1779256423	2.3448e+08	1558155936	3762928131	1.04891e+08	4.89888e+08	9.09961e+08
C00082	M182T315.pos	1.15706e+08	7.23204e+07	0.625036	-0.677989	0.0304108	0.093713	1.13946e+08	1.57567e+07	2.71164e+07	3.17263e+08	2.3512e+07	2.87714e+07	9.93996e+06	3.06724e+07	1.67614e+08	7.80076e+07	4.88382e+07	1.00683e+08	1.48397e+08	2.18107e+08	1.54667e+08	1.20175e+07	7.75067e+07	9.75277e+07	2.017e+08	2.61127e+08	2.12388e+08	4.28436e+08	6.37925e+07	5.02491e+07	6.60523e+07	8.76651e+07	1.61191e+07	221580289	8.17176e+07	9.12774e+06	7.17428e+07	1.4109e+08	1.10692e+08	1.82484e+08	5.80449e+07	2.31065e+08	2.02553e+07	7.61187e+07	1.16975e+08	1.48481e+07	7.45348e+07	1.39929e+08
C21197	M182T92.pos	5.12045e+08	1.57065e+08	0.306741	-1.70491	0.000104227	0.00155137	9.98919e+07	3.55986e+07	1.36177e+07	1141800416	1.14764e+08	9.74519e+06	1.40208e+07	4.89408e+08	2.08732e+07	1.47932e+08	2.287e+07	1.14409e+08	1747908988	7.0503e+07	1.68192e+08	1.3985e+08	7.36131e+07	1.01018e+08	4744055111	1.35522e+07	3690499290	5.26368e+08	1030991575	3.78104e+08	3.40505e+07	3.87838e+08	5.69566e+07	347248739	6.96344e+07	9.99242e+07	2.31608e+08	1.9751e+08	6.59583e+06	6.75007e+08	8.52251e+08	565391116	1.42764e+07	3.27581e+08	1.98784e+07	7.81914e+07	3.78785e+06	6.2788e+06
C08476	M183T388.neg	2.49803e+07	1.95606e+07	0.783041	-0.352841	0.0122284	0.0712174	6.32524e+06	5.01914e+07	5.60819e+06	9.59904e+06	2.58684e+07	8.22422e+06	2.3519e+07	2.71949e+07	3.15081e+07	2.2665e+07	1.00488e+07	1.30082e+07	6.89156e+07	1.71204e+07	3.50211e+07	3.27876e+07	2.59592e+07	1.72459e+07	2.09725e+07	7.89571e+06	3.03279e+07	2.41528e+07	4.1561e+07	2.53894e+07	1.33283e+07	2.64784e+07	2.06178e+07	2.37989e+07	1.45266e+07	3.24719e+07	3.83659e+07	2.71798e+07	2.01705e+07	3.45735e+07	3.83257e+07	2.83425e+07	1.06313e+07	1.38743e+07	3.66483e+07	1.12128e+07	6.55444e+06	4.51092e+06
C03622	M184T222_2.neg	4.96586e+08	314837594	0.634004	-0.657437	0.000320398	0.00780351	6.13237e+08	5.15896e+08	189918441	3.20919e+08	4.83449e+08	2.85996e+08	6.68696e+08	3.25893e+08	4.67706e+08	3.356e+08	2.06432e+08	4.21187e+08	8.46766e+08	4.1631e+08	4.32436e+08	4.65139e+08	3.43816e+08	5.34875e+08	591947960	1.43164e+08	4.5907e+08	6.43027e+08	1010506832	3.72938e+08	6.53012e+08	8.94667e+08	2.15221e+08	3.42827e+08	3.0751e+08	3.94974e+08	4.18645e+08	2.71223e+08	3.02857e+08	1658939433	2.895e+08	1032814228	6.62713e+07	2.60159e+08	2.79191e+08	2.08422e+08	6.24687e+07	8.87951e+07
C00645	M186T302.pos	2.3757e+08	1.04878e+08	0.44146	-1.17964	0.0190502	0.0663156	1.19754e+08	3.55832e+08	5.09844e+07	1.40667e+08	778519	1.58425e+08	6.76755e+08	5.13991e+07	1.28714e+07	1.47819e+08	4.83189e+07	6.3059e+07	3.03602e+06	9.95743e+08	1.72228e+08	7.01983e+07	6.9167e+07	1.15722e+08	163970913	1.27294e+08	9.0383e+07	5.25031e+07	1767417272	1.85108e+08	2.89373e+08	5.4697e+07	1.16152e+07	7.8617e+07	1.03867e+08	7.84143e+06	1210165667	5.95554e+08	4.83008e+07	1.76302e+08	4.51438e+07	2.91621e+08	6.77879e+06	1.79399e+08	2.19938e+07	2.59079e+06	2.21392e+07	9.25823e+07
C02155	M187T281.neg	4.7787e+08	2.53946e+08	0.531413	-0.912094	0.00213949	0.0239729	414432278	7.26471e+07	5.99172e+08	1539363905	2.67464e+08	4.30879e+08	1.51371e+08	4.75888e+07	4.00303e+08	5.73044e+08	6.15142e+08	9.12677e+08	1.95424e+08	6.018e+08	1.8121e+08	3.38545e+08	8.43522e+08	708846222	5.22569e+08	5.29355e+08	3.97259e+08	6.88121e+08	6.60169e+07	3.38213e+08	3.81727e+08	1.67428e+08	105999145	2.60618e+08	4.68395e+08	2.0321e+08	1.50655e+08	2078915896	7.18435e+08	3.85004e+08	2.49285e+08	598667716	5.9519e+07	3.10366e+08	8.90084e+07	6.56659e+08	1.54467e+08	5.92719e+07
C09289	M187T32_2.pos	1.49088e+08	8.79608e+07	0.589991	-0.761236	0.00106394	0.00788063	5.43944e+07	2.21562e+08	7.71897e+07	2.7841e+08	100175457	9.41892e+07	1.03152e+08	8.95463e+07	9.45952e+07	1.05843e+08	8.45942e+07	1.27065e+08	111136324	1.20243e+08	3.36203e+08	1181834472	7.43122e+07	1.0456e+08	1.0124e+08	8.52361e+07	1.93782e+08	9.6304e+07	187937687	9.14839e+07	7.55058e+07	150157147	1.29999e+08	8.45582e+07	1.00282e+08	9.89197e+07	7.56679e+07	8.25235e+07	1.70017e+08	1.01658e+08	6.03681e+07	122537609	7.34907e+07	1.45669e+08	2.4716e+07	7.895e+07	2.77656e+07	5.9739e+07
C02727	M187T338.neg	2.8843e+08	2.02806e+08	0.703137	-0.508122	0.0441454	0.158379	8.87605e+07	2.71066e+07	1.12108e+07	1.4835e+08	4.38626e+08	1.90577e+07	5.2038e+07	5.08167e+08	1.61108e+08	1.62566e+07	9.00369e+07	2.00806e+08	568188712	2.71526e+08	2.69586e+08	4.95129e+07	1.9157e+08	1.53804e+08	1094594006	1.96475e+08	3.05359e+08	2.38014e+08	449394193	3.68053e+08	3.52529e+07	2.68147e+08	142837332	3.30744e+08	3.17232e+08	9.35306e+08	8.69249e+08	1.89851e+08	1.89179e+08	1.77942e+08	4.38708e+08	5.71443e+08	4.48841e+07	8.16369e+07	9.19049e+07	6.94615e+07	3.29637e+07	2.39027e+06
C09382	M187T475.pos	1.20199e+08	4.37486e+07	0.36397	-1.45811	0.000271974	0.00293833	6.51017e+07	1.0143e+08	2.19974e+07	166236374	1.11751e+08	1.8145e+07	3.62642e+06	7.85744e+07	1.21445e+08	6.64845e+07	3.70946e+07	5.38506e+08	7.85317e+07	6.25382e+07	5.41771e+07	9.56865e+08	6.25284e+07	3.30439e+07	1.5175e+08	4.89511e+07	7.34457e+07	1.2951e+08	7.6624e+07	6.23509e+07	1.16798e+08	1.20137e+08	4.07781e+07	248235832	1.71314e+08	8.85146e+07	5.54411e+07	3.58197e+07	7.98179e+07	8.2661e+07	1.01103e+07	1.56812e+08	1.04709e+07	4.64054e+07	4.07183e+07	2.52812e+07	2.29811e+07	2.20786e+07
C02427	M188T190.neg	1.34716e+07	6.42022e+07	4.76575	2.2527	0.0156042	0.0825373	7.5283e+06	1.16645e+07	6.67602e+06	1.07899e+07	1.40628e+07	3.91062e+06	6.79541e+06	2.72879e+07	9.3144e+06	5.18359e+06	1.29326e+07	1.59738e+07	1.90149e+07	1.67886e+07	1.64274e+07	1.5952e+07	1.01585e+07	6.57133e+06	1.15396e+07	5.47569e+06	1.36523e+07	3.60245e+07	1.57606e+07	1.94456e+07	1.45109e+06	1.30925e+07	4.03933e+07	8.46275e+06	6.02422e+06	2.13815e+07	1.82923e+07	1.35511e+07	5.14642e+06	2.19638e+07	8.93463e+06	7.35293e+06	8.73009e+06	1.52267e+07	1.73032e+07	4.2882e+08	7.85572e+06	9.84936e+07
C00624	M188T379.neg	9.36621e+08	609943330	0.651217	-0.61879	0.00492755	0.039921	6.31862e+08	1337008840	2.1216e+08	3.30326e+08	1002472126	1.64645e+08	2.02475e+08	1435493371	1197451401	1066678049	551540443	266070141	1184347827	1108084906	2052639512	9.32172e+08	1353657654	4.15663e+08	1029071865	1011491879	8.11661e+08	1204996094	1272804904	1535591002	4.93549e+08	1979813497	2.85386e+08	8.50924e+08	4.9822e+08	1012532379	1010675774	5.24552e+08	7.76907e+08	5.1438e+08	1286401453	2174642693	7.26493e+08	4.69972e+08	7.12154e+08	1343004043	3.13513e+08	1.73191e+08
C12989	M189T380_2.pos	6.72379e+08	3.81694e+08	0.567676	-0.81686	0.000518504	0.00464484	4.5383e+08	3.62204e+08	2.10259e+08	4.80196e+08	1095076847	3.97549e+08	1.43851e+08	1661382935	880832342	7.4295e+08	5.91806e+08	6.28385e+08	7.1771e+08	1126662124	1839175890	3.38139e+08	6.6701e+08	2.27167e+08	1006484537	332348645	4.56533e+08	2.65191e+08	4.94647e+08	7.68463e+08	4.64996e+08	1780698631	3.14886e+08	8.80846e+08	5.7069e+08	2.68914e+08	1.85712e+08	1053805326	4.22642e+08	4.67489e+08	5.19122e+08	1388000321	2.11918e+08	4.74924e+08	1394410380	3.08097e+08	1.32356e+08	7.10249e+07
C05659	M189T505.neg	5.47881e+06	2.24898e+06	0.410487	-1.28459	0.0026539	0.0272218	3.24757e+06	395500	1.52512e+06	3.50514e+06	1.39492e+07	1.2266e+06	1.01341e+06	1.32939e+07	1.69028e+07	1.64245e+06	260482	3.35151e+06	1.01599e+07	2.53721e+06	2.05415e+07	9.93517e+06	1.96272e+06	1.15107e+06	1.44001e+07	2.81623e+06	1.00868e+07	1.61657e+07	4.01817e+06	8.41723e+06	1.67439e+06	8.00336e+06	1.28021e+06	1.84726e+06	1.17995e+06	1.48263e+06	1.48425e+06	5.10704e+06	620954	8.90077e+06	1.81766e+06	1.33322e+06	797211	1.22318e+06	4.56548e+06	1.30311e+06	1.16775e+06	1.21115e+06
C02712	M190T196.neg	5.6935e+08	3.45025e+08	0.605998	-0.722616	0.0268617	0.116323	4.55028e+08	5.95549e+08	1.1966e+08	4.98415e+08	4.30115e+08	6.83739e+07	1.72722e+07	3.93951e+08	4.94549e+08	1.81832e+08	1.57169e+08	6.29915e+08	7.03654e+08	6.88232e+08	8.63795e+08	3.15397e+08	1006545000	4.35537e+07	1354230836	1256144267	8.92474e+08	1435540955	3.59342e+08	1144440097	4.26897e+08	2.08848e+08	1.13767e+08	5.63306e+08	8.7113e+08	4.4251e+08	5.41788e+08	7.17981e+08	5.32304e+08	5.18311e+08	1.10159e+08	1344437898	1.83781e+08	5.76203e+08	9.7389e+07	2.58701e+08	2.75072e+07	1.43622e+08
C05635	M190T211.neg	2.49498e+08	3.96784e+07	0.159033	-2.6526	1.96e-10	2.29e-06	102320788	2.99166e+07	1303448730	4.01146e+08	2.57673e+08	94531016	8.01261e+06	2.16306e+08	1.57992e+08	6.00218e+08	4.13631e+08	1.36723e+08	8.96471e+07	3.52843e+08	4.0952e+08	2.08986e+08	6.80102e+08	1.17908e+08	5.0699e+08	1.3574e+08	4.86105e+08	8.8991e+07	4.95429e+07	1.34208e+08	1.56698e+08	1.22178e+08	1.01446e+08	2.12864e+08	1.66762e+08	6.04246e+08	2.21714e+08	6.49788e+07	4.882e+07	1.54838e+08	4.728e+07	9.76012e+07	1.41765e+07	2.6247e+07	7.03747e+06	8.49254e+07	4.00581e+06	9.14339e+06
C00296	M191T330_1.neg	2.60263e+08	2008344915	7.71659	2.94796	0.0353646	0.138252	6.40226e+07	3.60443e+07	7.55267e+08	2.93012e+08	1321470194	1388721365	7.21439e+06	8.02767e+07	5.11854e+07	2.34624e+08	2.25371e+08	2.56033e+07	1.0348e+08	7.01142e+07	8.99738e+08	2.21041e+08	3.91282e+08	6.09875e+08	8.48326e+07	1.43983e+08	1.42636e+08	2.03621e+08	1.50374e+07	2.26815e+07	1006792683	6.27989e+07	3.73357e+07	237715695	1.26796e+08	1.16528e+08	175163563	8.65965e+07	7.29481e+06	4.80778e+07	3.19501e+07	4.12883e+07	8.89158e+08	7.48511e+08	5.96424e+08	2.34145e+08	6.79216e+08	7844266162
C00666	M191T462.pos	1.83626e+07	5.82132e+06	0.317021	-1.65735	0.0162045	0.0584909	4.22964e+06	2.05864e+06	666948	1.15841e+08	3.1389e+06	3.67981e+06	725588	1.64151e+06	6.11502e+06	7.6927e+07	6.12185e+06	2.7053e+07	1.12235e+07	1.25792e+07	2.3928e+06	2.20401e+06	1.75069e+07	2.37124e+06	1.09951e+07	4.63131e+07	5.49356e+06	3.41751e+07	1.16086e+06	8.61901e+06	1.6466e+07	7.0527e+06	1.73931e+06	1.41899e+07	5.19544e+06	8.71775e+06	5.37017e+06	1.36944e+08	3.25869e+07	2.04577e+07	5.53466e+06	3.56404e+06	1.78372e+06	3.16502e+06	2.53117e+07	1.16713e+07	1.17225e+06	2.3123e+06
C11430	M193T111.neg	2062787039	191998685	0.0930773	-3.42543	7.51e-05	0.00336641	7.93269e+06	2.72136e+07	1.40759e+07	1.76132e+07	2.74199e+07	8.15024e+07	2.53059e+07	1.60923e+08	1847673602	108621033	1.53066e+07	1.44621e+08	2.1442e+08	7.12534e+08	4.12516e+08	2723549485	5.01986e+08	1.42386e+07	3.23943e+08	27913270757	9.70946e+07	1.20883e+08	7.03227e+07	4.93796e+08	1792872827	2.79326e+08	9.90255e+06	2388717101	1.84297e+08	1.69886e+08	8.08632e+07	24370350314	8649679139	1.81135e+08	6.6971e+06	6.98457e+07	7.89777e+07	3.96838e+07	258919957	3.4633e+07	5.76802e+06	1.12678e+07
C03844	M193T266.neg	4.14369e+06	1.42715e+08	34.4415	5.10608	0.00391951	0.0346221	3.84786e+06	2.83289e+06	6.96668e+06	8.03868e+06	1.82633e+06	6.19432e+06	1.78356e+06	4.3188e+06	2.42809e+06	1.58099e+07	3.13677e+06	2.03162e+06	3.65859e+06	1.82734e+06	3.3068e+06	5.88402e+06	1.30177e+06	3.00106e+06	5.07559e+06	1.09361e+07	1.95506e+06	3.83194e+06	2.62936e+06	3.56285e+06	3.53887e+06	1.92096e+06	1.44603e+06	1.05753e+06	3.3151e+06	4.52785e+06	3.42611e+06	8.79206e+06	1.15205e+06	7.15999e+06	1.3736e+06	5.2768e+06	726040127	1.11291e+07	413372	1.03514e+07	3.30647e+07	5.55536e+08
C12286	M193T31.pos	4.65279e+07	4.06354e+07	0.873356	-0.195358	0.0251989	0.0815763	2.89794e+07	4.11362e+07	3.04462e+07	4.62837e+07	3.63115e+07	4.01476e+07	3.4656e+07	3.68738e+07	3.11683e+07	5.43737e+07	5.31679e+07	5.05767e+07	4.32154e+07	4.12173e+07	6.88743e+07	4.11677e+07	4.73569e+07	3.54544e+07	3.77341e+07	8.38579e+07	6.67564e+07	3.79585e+07	4.65183e+07	3.92794e+07	4.55899e+07	4.10861e+07	4.08459e+07	2.94558e+07	1.5627e+08	4.60566e+07	3.34829e+07	5.22887e+07	4.20758e+07	4.14681e+07	3.27508e+07	4.01223e+07	2.35041e+07	3.71257e+07	1.02566e+07	3.83573e+07	1.30839e+07	4.22729e+07
C16360	M195T162.neg	2.34313e+08	1.08455e+08	0.462861	-1.11135	0.0150689	0.0807328	1.13648e+08	414522907	1.06422e+08	2.50016e+07	5.77291e+08	3.98938e+07	1.94545e+07	2.44899e+08	2.53652e+08	7.309e+07	1.36831e+08	1.09015e+08	2.67738e+08	8.42679e+08	6.83308e+08	1486219837	1.85693e+08	7.43179e+07	1.97898e+08	123985231	2.83889e+07	2.1669e+07	3.38777e+08	4.78647e+08	1.2174e+08	1.49457e+08	7.10937e+07	3.7982e+07	4.55387e+07	1.30654e+07	7.16953e+08	2.14446e+07	1.19679e+08	8.49283e+07	9.83162e+07	1.12045e+08	38170919	282572682	1.7999e+08	1.28195e+07	1.1252e+07	3.12092e+07
C05335	M196T114.neg	1.24732e+08	4.9756e+07	0.398903	-1.32589	6.92e-06	0.000891092	4.59761e+07	6.6305e+07	2.1967e+07	9.53027e+07	1.50779e+08	6.12546e+07	2.10732e+07	1.22422e+08	1.38615e+08	7.19602e+07	4.78248e+07	1.4671e+08	8.3349e+07	9.29602e+07	6.95738e+07	3.72042e+07	441694706	8.75713e+07	1.49773e+08	9.23871e+07	8.724e+07	9.33045e+07	4.64596e+07	2.03623e+08	1.36992e+08	1.87525e+08	1.19131e+08	1.60969e+08	2.92255e+08	6.97339e+07	8.53496e+07	3.76937e+08	1.70687e+08	4.32792e+07	309946938	6.22171e+07	9.10307e+06	3.71358e+07	5.05888e+06	7.71966e+07	1.64649e+06	1.88512e+06
C11738	M197T30.pos	8.52154e+07	4.79144e+07	0.562274	-0.830654	0.000271759	0.00293833	2.29098e+08	7.14026e+07	3.29047e+07	1.07641e+08	2.7657e+07	5.6558e+07	116041763	7.20111e+07	7.15331e+07	1.28841e+08	1.17202e+08	1.20652e+08	1.53456e+08	7.46123e+07	6.07054e+07	2.41351e+07	9.90258e+07	6.22458e+07	7.22848e+07	5.35587e+07	3.74548e+07	6.79204e+07	2.12442e+08	4.89124e+07	6.5089e+07	1.40015e+08	3.31156e+07	2.68959e+07	2.01878e+07	6.86422e+07	5.16936e+07	1.63245e+08	1.02652e+08	8.24063e+07	5.58193e+07	1.39696e+08	1.67293e+07	7.58502e+07	2.31897e+07	1.1115e+08	1.74112e+07	1.90922e+07
C10726	M197T496.pos	4.3061e+06	2.70644e+06	0.628514	-0.669984	0.0241852	0.0790894	5.02411e+06	2.04706e+06	6.23354e+06	2.74698e+06	1.01877e+07	3.81416e+06	1.7336e+06	2.1713e+06	3.40168e+06	5.17562e+06	1.18902e+06	1.887e+06	1.56664e+06	9.359e+06	1.71679e+06	1.08148e+06	4.95191e+06	6.28036e+06	7.1802e+06	8.11784e+06	1.49957e+06	1.85781e+07	1.45938e+06	380256	1.2564e+07	3.88447e+06	1.82784e+06	1.69103e+06	5.47392e+06	1.46732e+06	1.72172e+06	2.6749e+06	2.89619e+06	1.8651e+06	1.41743e+06	9.75241e+06	1.54197e+06	2.51546e+06	2.69596e+06	3.67962e+06	1.68014e+06	1.38813e+06
C01727	M198T203.neg	5.29856e+08	2.44138e+08	0.460763	-1.1179	9.71e-05	0.00392326	1.12182e+08	4.61939e+08	9.45203e+07	1.56844e+08	9.20122e+08	1089798004	1627665219	468125262	8.72549e+07	278240560	4.7923e+07	1.34586e+08	3.72617e+08	1.33435e+08	1.55999e+08	139405887	5.8239e+08	7.37205e+08	1819227700	2.80979e+08	6.06481e+08	1.22331e+08	3.68306e+08	6.2365e+08	5.59766e+08	3184237371	5.89351e+08	5.89672e+08	8.6818e+07	1114238930	122268268	2.4368e+08	212886605	5.63103e+08	6.68828e+07	3.20681e+08	1.35622e+07	2.01683e+08	2.27728e+07	3.67784e+07	2.03146e+07	7.15762e+07
C11180	M200T337.pos	6.78917e+07	1.98278e+07	0.29205	-1.77571	0.00040171	0.00387048	3.05309e+07	4.87713e+07	6.14219e+06	2.02486e+07	1.8695e+08	9.18879e+06	5.73595e+08	1.20618e+07	2.48083e+07	1.77771e+07	6.72478e+06	1.4302e+07	1.71533e+08	4.59601e+07	4.9651e+07	1.81487e+07	7.66535e+06	9.37268e+06	6.32729e+07	3.36955e+07	2.40356e+07	4.13143e+07	2.45859e+07	2.80645e+07	1.82773e+07	4.67606e+07	4.58319e+06	7.84102e+06	1.00531e+07	3.2388e+07	1.37172e+08	1.18193e+07	5.40732e+07	3.1481e+07	6.36285e+07	557622885	5.60939e+06	1.10633e+07	2.29936e+06	1.05234e+07	7.76098e+06	8.93186e+06
C01118	M200T381.neg	1.51227e+08	103183594	0.682311	-0.551498	0.0118364	0.0698708	8.1575e+07	4.96649e+07	1.72586e+07	6.8545e+07	2.07743e+08	9.57191e+07	1.72435e+08	1.49909e+08	1.20518e+08	3.83489e+07	5.12017e+07	7.87168e+07	7.64907e+08	174381781	1.11992e+08	1.27012e+08	9.75439e+07	8.44923e+07	1.90012e+08	4.19375e+07	9.55806e+07	1.4403e+08	436265144	8.19312e+07	1.29068e+08	2.28586e+08	4.9505e+07	7.72913e+07	9.3649e+07	216494729	132274570	1.67206e+08	8.89449e+07	2.85647e+08	1.02256e+08	3.91515e+08	3.99812e+07	1.06062e+08	5.72678e+07	7.27769e+07	5.73549e+07	7.0649e+07
C17090	M201T31.pos	8.82727e+07	6.61767e+07	0.749684	-0.415645	0.000564767	0.0049815	4.69096e+07	1.10959e+08	6.03951e+07	7.21858e+07	5.52498e+07	7.78616e+07	8.68116e+07	8.19941e+07	8.89819e+07	8.56846e+07	8.80206e+07	1.02413e+08	1.15507e+08	1.18484e+08	9.75444e+07	9.54834e+07	7.36272e+07	8.50457e+07	8.95707e+07	9.69614e+07	9.53892e+07	9.37739e+07	110726093	7.22609e+07	7.08136e+07	1.33154e+08	9.01259e+07	8.04058e+07	8.27138e+07	8.0735e+07	8.10983e+07	8.26209e+07	1.111e+08	1.207e+08	5.26829e+07	8.98247e+07	4.83222e+07	1.28337e+08	2.12488e+07	8.23559e+07	3.89725e+07	3.8919e+07
C08277	M201T321.neg	9.58328e+07	4.81265e+07	0.502192	-0.993689	5.11e-05	0.00280652	4.55705e+07	2.99641e+08	2.80186e+07	3.54239e+07	46839797	6.05832e+07	2.76442e+07	1.97263e+08	122648320	8.50292e+07	1.1569e+07	1.04105e+08	1.25711e+08	3.45467e+07	4.75729e+07	1.28487e+08	5.97823e+07	149335149	1.58195e+08	2.8409e+07	4.13961e+07	3.87504e+07	1.15197e+08	2.335e+08	1.78646e+07	5.34083e+07	3.75503e+07	4.43247e+07	3.94087e+07	1.46466e+08	323182363	6.79083e+07	5.41305e+07	1.34128e+08	6.07847e+07	2.45604e+08	8.81176e+06	6.1446e+06	1.7982e+07	8.21519e+06	2.70598e+07	6.3809e+06
C11284	M202T303.neg	2772510004	1542789639	0.55646	-0.845651	0.00208068	0.0236094	6632779773	2.79607e+08	2386880407	2791236924	1952537177	5321442435	2.9734e+08	3145518269	2.73932e+08	8.13182e+08	1776040816	1.71006e+08	8.34446e+08	1.45735e+08	9299355528	5.5485e+08	419835722	5372681049	6551117879	6.92069e+08	3.04178e+08	1282847963	29651515098	305923756	5217858215	5.38185e+08	8.8191e+07	3.65272e+08	1768293827	9.20274e+08	9.78102e+07	3850884050	111444781	1643493246	1.6823e+08	3784366778	2.26716e+07	5958569704	4752483871	4.74959e+08	3.05439e+07	2.68751e+08
C10156	M202T345.pos	1.69829e+07	8.48001e+06	0.499327	-1.00194	0.00113033	0.00828276	1.31667e+07	2.85994e+07	1.02089e+07	12957558	1.59571e+07	4.26548e+06	2.1632e+07	2.12943e+07	1.04794e+07	1.63902e+07	4.54177e+06	1.33002e+07	7.64239e+07	3.45556e+06	9.99983e+06	1.29402e+08	3.39825e+06	6.15429e+06	1.2772e+07	2.34692e+06	1.49433e+07	3.49538e+07	2.31431e+07	2.02724e+07	2.53188e+06	2.76711e+07	8.1771e+06	3.02781e+06	2.79352e+06	1.35544e+07	1.62195e+07	6.43157e+06	4.80943e+06	6.5831e+06	1.05888e+06	8.46754e+06	781578	1.30374e+06	1.47682e+06	9.72879e+06	1.38865e+06	4.49501e+07
C08299	M203T166.neg	3.51443e+07	2.97745e+07	0.847208	-0.239212	0.0489028	0.169493	8.02529e+06	2.14188e+07	6.1502e+07	9.15927e+07	3.82049e+07	2.45078e+07	1.03928e+07	3.07266e+07	3.1789e+07	7.21276e+07	4.52457e+07	5.87717e+07	2.50387e+07	2.99579e+07	1.29322e+07	5.44182e+07	1.80556e+07	5.6354e+07	1.82203e+07	2.06823e+07	1.28909e+07	3.85695e+07	3.20165e+07	2.85411e+07	50168307	3.32953e+07	8.96209e+07	7.09916e+06	2.71204e+07	2.18796e+07	2.52491e+07	7.28533e+07	1.55401e+07	1.86385e+07	3.48776e+07	2.68691e+07	2.23403e+07	6.46754e+07	3.83626e+06	2.90761e+07	7.04261e+06	9.71173e+06
C04083	M204T54.pos	6.68465e+07	2.68243e+07	0.401281	-1.31731	1.98e-06	0.000124468	5.3215e+07	1.87394e+08	6.17007e+07	3.95824e+07	5.28932e+07	5.42127e+07	2.00716e+07	4.05235e+07	3.02542e+07	2.21027e+07	6.04525e+07	4.86271e+07	7.73494e+07	2.16197e+07	7.84356e+07	9.92739e+07	1.79459e+08	4.09483e+07	2.32212e+07	3.31453e+07	2.94646e+07	5.7344e+07	2.67701e+07	7.28678e+07	4.29626e+07	2.00741e+08	5.60626e+07	1.4714e+07	2.53451e+07	5.53257e+07	101590510	1.62716e+08	7.71499e+07	5.56582e+07	2.84766e+07	1.74804e+08	1.92224e+07	4.27838e+06	1.58571e+07	6.4747e+07	1.93586e+06	2.8297e+06
C10760	M205T31_2.pos	1.27767e+08	8.70637e+07	0.681425	-0.553372	0.000832809	0.0066016	1.15144e+08	1.16415e+08	1.132e+08	8.43643e+07	1.24015e+08	119709530	1.15766e+08	1.70877e+08	6.33573e+07	2.19301e+08	1.30682e+08	1.005e+08	1.87538e+08	169698665	2.37981e+08	2.21805e+08	2.05746e+08	1.06234e+08	1.65377e+08	8.97967e+07	1.63692e+08	8.83603e+07	1.29524e+08	1.24181e+08	8.35427e+07	1.00965e+08	5.15304e+07	1.20045e+08	6.37561e+07	7.55083e+07	1.32439e+08	1.15349e+08	9.73583e+07	1.6071e+08	8.06644e+07	1.54481e+08	5.88529e+07	9.11181e+07	3.37041e+07	4.8877e+07	5.43292e+07	2.77997e+07
C02794	M206T256_1.neg	6.31324e+08	6.02514e+07	0.0954367	-3.38931	3.53e-06	0.000663676	132806856	7.56915e+06	4910495480	9.23767e+08	2.99038e+08	3.28273e+08	1.88146e+06	4.844e+08	1.47085e+07	1669260843	2679241348	1.84545e+08	1.89091e+07	7.03164e+08	2161387133	7.08108e+07	7.68688e+08	1.9047e+08	1281375203	1.52548e+08	2176086073	2.50465e+07	1.39027e+06	230987752	1.98942e+08	2.12943e+07	8.02796e+06	6.5709e+08	4.61087e+08	9.82977e+08	4.66575e+07	8.53768e+06	2.15727e+07	8.84083e+08	1.08331e+06	1.94526e+07	2.8794e+06	3.25747e+06	532940	6.43989e+07	4.16663e+06	162668
C05944	M206T353.pos	4.47761e+07	1.65732e+07	0.370135	-1.43388	0.000218339	0.00252044	1.75852e+07	1.34436e+07	6.57871e+06	3.97686e+07	2.08957e+08	2.51269e+07	4.11347e+06	1.53038e+07	1.86949e+07	9.10839e+06	7.16675e+06	1.42279e+08	3.00323e+07	3.77881e+08	1.79185e+07	1.49097e+07	53588169	9.97021e+06	1.08553e+08	5.30283e+07	2.42534e+07	1.32436e+07	4.18493e+07	1.99628e+07	8.55215e+07	1.52093e+07	7.53976e+06	1.37979e+07	1.57161e+07	1.55274e+07	1.08134e+07	8.85534e+06	3.85956e+07	2.77618e+07	2.89297e+07	7.03566e+07	2.18831e+06	1.71877e+07	9.71102e+06	3.22192e+07	5.23076e+06	7.15622e+06
C07451	M206T375.pos	7.25102e+07	3.55404e+07	0.490143	-1.02872	3.2e-05	0.000726242	2.92202e+07	1.943e+07	2.55435e+07	3.07388e+07	9.23117e+07	4.26422e+07	9.01768e+07	9.12797e+07	7.32672e+07	1.42471e+08	6.04743e+07	1.15075e+08	9.41219e+07	6.0853e+07	3.20201e+07	8.37378e+07	4.13259e+07	6.54426e+07	7.06664e+07	6.28713e+07	6.8243e+07	7.24799e+07	1.47206e+08	6.9834e+07	2.72839e+07	1.66072e+08	1.12296e+08	1.22516e+08	6.49304e+07	1.74799e+07	8.99587e+07	1.76191e+07	3.58836e+07	7.19911e+07	1.35903e+08	6.7001e+07	5.20272e+07	4.06073e+07	1.80623e+07	3.13118e+07	2.0404e+07	6.39195e+07
C16361	M209T153.neg	303584516	4.03613e+07	0.132949	-2.91105	0.000624616	0.0112952	3.29209e+07	2.58504e+07	1.94975e+07	5.02466e+07	1.37165e+07	3.10215e+07	3826138513	1.39021e+07	3.53942e+07	4.00532e+07	2.75542e+07	1.8441e+07	4.10907e+07	4.95519e+07	1.97677e+07	8.7901e+08	5.71558e+07	2.50456e+07	2.18323e+07	5.41984e+08	2.93543e+07	4.93748e+07	1.98432e+07	3.85847e+07	3.84745e+07	3.94107e+07	1.44063e+07	3.03596e+07	4.90114e+07	1967991762	5.41055e+07	1914522873	5.43424e+08	3.15988e+08	2.00071e+07	3.40095e+07	1.15833e+06	2.34059e+07	1.01078e+07	9.59675e+06	6.22598e+06	1.01129e+06
C02325	M209T175.neg	2.83932e+08	1.42095e+07	0.0500456	-4.32061	0.000470557	0.0098176	7.90653e+06	4.85639e+07	6.33589e+06	1.20347e+07	1.98953e+07	5.74827e+06	4969009844	1.61333e+07	1.14357e+07	1.40222e+07	1.04484e+06	3.54094e+07	1.41119e+07	1.99149e+07	2.08461e+07	6.10211e+06	1.67543e+07	1.54998e+07	6.94106e+07	1102395069	1.37972e+07	1.6893e+07	3.28517e+07	1.57521e+07	1.52658e+08	4.52553e+07	1.27902e+07	1.24148e+07	1.28837e+07	1.31051e+07	1.26447e+07	3241345935	2.20132e+07	1.56028e+08	2.85787e+06	4.56793e+07	356968	1.97565e+07	1.37241e+06	3.96971e+06	7.44429e+06	2.81374e+06
C08491	M209T210.neg	1.94241e+07	8.56848e+06	0.441126	-1.18074	0.000420864	0.00905237	2.54485e+06	5.79182e+06	4.79116e+06	4.32092e+06	1.2373e+07	5.47834e+06	1.12234e+07	4.09187e+07	6.90695e+06	1.07331e+07	2.69368e+06	2.76406e+07	3.23592e+06	9.00843e+06	3.98237e+07	3.70673e+07	2.18004e+07	4.6465e+06	4.4533e+07	2.06958e+07	2.78951e+07	1.06749e+07	3.4766e+07	4.11957e+07	5.22052e+06	24644598	8.03751e+06	1.37734e+06	6.86007e+06	1.04954e+07	7.57039e+07	1.00115e+07	4.58181e+07	4.72453e+07	9.53641e+06	2.35587e+07	1.99965e+06	1.04348e+07	2.50332e+06	9.43548e+06	658649	3.58386e+06
C08076	M211T272.neg	1.28152e+08	7.40411e+07	0.57776	-0.791458	0.0205821	0.0980741	1.52936e+08	3.56117e+07	2.52155e+07	1.71143e+08	1.48262e+08	8.03095e+07	4.92818e+06	1.25504e+08	7.65809e+07	1.43959e+07	5.86001e+07	3.20316e+07	1.47812e+08	1.45731e+08	5.23651e+07	8.09776e+07	8.15179e+07	8.58573e+07	7.43577e+08	2.53299e+08	2.75575e+08	4.91376e+08	7.2045e+07	6.24655e+07	1.7162e+08	2.39163e+07	2.90169e+07	2.27889e+08	4.84445e+07	7.19603e+07	1.72942e+08	4.0142e+07	7.21159e+07	4.17991e+07	1.11478e+08	1.84033e+08	4.53705e+07	8.51976e+07	180958142	1.44436e+08	1.73518e+07	4.25966e+07
C01909	M213T258.neg	2.61e+08	1.35296e+08	0.518375	-0.947933	0.000602211	0.0110794	9.16193e+07	5.4803e+07	106268212	631426184	1.31616e+08	2.11618e+08	1.12004e+07	1.12141e+07	1.69414e+08	4.10134e+08	4.22856e+08	3.53486e+08	4.79574e+07	2.58431e+08	293222399	1.98212e+08	4.72114e+08	3.07772e+08	3.88898e+08	351964984	180907777	3.42173e+08	8.98554e+07	2.2172e+08	6.83746e+08	1.8715e+08	1.33233e+08	3.24095e+08	2.87019e+08	3.95393e+07	7.45052e+07	1127796624	2.32142e+08	5.08674e+07	8.20355e+07	4.14991e+08	7.18561e+06	5.30489e+07	1.06454e+07	381452635	1.78173e+08	1.69162e+07
C17076	M213T48.neg	1.40641e+08	9.59066e+07	0.681924	-0.552316	0.0145251	0.0791397	4.76286e+07	2.81257e+08	1.73933e+07	2.96131e+08	150523685	7.17833e+07	117689087	1.07133e+08	6.04914e+07	2.51761e+08	2.48383e+07	1.06237e+08	5.89095e+07	7.58087e+07	3.60238e+07	3.33162e+08	1.20412e+08	4.46704e+07	1.46998e+08	1.61992e+08	2.49114e+08	1.14261e+08	2.82102e+07	8.36829e+07	9.38347e+07	9.45538e+07	19932367	7.55959e+08	1.35721e+08	2.45953e+08	6.81004e+07	1.29413e+08	1.7428e+08	9.84134e+07	151807860	1.09e+08	8.98478e+07	6.66207e+07	1.24579e+07	8.37883e+07	1.1686e+07	1.28785e+07
C12819	M214T223_1.pos	1.06666e+08	7.04748e+07	0.660705	-0.597921	0.0239983	0.07876	1.04881e+08	7.45742e+07	1.00856e+07	4.78546e+07	7.63673e+07	1.08569e+08	5.91215e+07	4.19732e+07	5.63983e+07	9.18407e+06	1.55331e+07	2.51928e+07	2.37537e+08	4.12266e+07	4.2967e+07	8.89059e+07	3.927e+07	177263649	1.69075e+08	2.43921e+07	3.10129e+07	1.50782e+08	2.6183e+08	3.37709e+07	1.83598e+08	2.54042e+08	1.28444e+07	2.57666e+07	1.64014e+08	2.4574e+08	3.14567e+07	1.14578e+08	1.54752e+07	7.03784e+08	4.04646e+07	1.20443e+08	1.96591e+06	3.73757e+07	1.8589e+07	5.66505e+07	4.68192e+06	2.22142e+07
C09495	M215T177.pos	8.73324e+07	4.0068e+07	0.458799	-1.12407	0.000778196	0.0062731	7.48935e+07	4.94351e+07	4.28861e+07	2.32375e+07	3.63917e+08	2.84315e+07	6.48992e+07	8.18445e+07	9.95808e+07	6.52305e+06	1.91916e+07	3.437e+07	149445263	5.78183e+07	3.15175e+07	48788674	7.89235e+07	6.0855e+07	2.24431e+08	5.66239e+07	3.1525e+07	5.30961e+08	6.60046e+07	3.36937e+07	6.42563e+07	1.79996e+08	1.03102e+07	2.01389e+07	3.99635e+07	7.71609e+07	3.97154e+07	3.97418e+07	4.3753e+07	3.02658e+08	2.75449e+07	3.89296e+07	2.73527e+07	2.83835e+06	1.35892e+07	1.00407e+07	1.29368e+06	8.59919e+06
C03917	M215T35.pos	1.67827e+08	8.00387e+07	0.476912	-1.06821	0.0106849	0.0426735	4.72794e+07	1.57847e+08	5.32851e+07	1.52818e+08	3.15621e+07	2.34703e+07	9.47916e+07	1.36372e+08	1.20104e+08	4.31724e+07	5.42171e+07	3.39592e+07	3.35585e+08	4.30443e+07	7.96993e+08	2113396508	128428400	6.53398e+07	2.57717e+08	3.40656e+07	131134409	7.98831e+07	4.65063e+07	258859404	3.90671e+07	7.52877e+07	8.93875e+07	3.46838e+07	2.66883e+07	2.44621e+07	3.7135e+07	1.70085e+08	8.7305e+07	1.3956e+08	3.7364e+07	4.09181e+07	4.28963e+07	4.01849e+07	5.87632e+07	8.37009e+07	1.63969e+07	2.18568e+07
C14332	M215T390.pos	1.58682e+07	8.84699e+06	0.557529	-0.842882	0.000563012	0.00497804	2.54718e+07	3.1882e+07	7.96538e+06	5.12935e+06	1.2617e+07	7.63547e+06	3.04803e+07	8.40654e+06	1.79075e+07	1.93784e+07	7.50872e+06	9.16717e+06	1.59844e+07	8.9852e+06	1.10672e+07	1.73125e+07	1.50594e+07	5.80255e+06	20675216	1.12843e+07	6.0379e+06	2.43569e+07	2.49945e+07	1.16657e+07	3.2961e+07	9.47151e+06	7.37567e+07	6.7736e+06	7.55338e+06	8.47371e+06	1.56157e+07	1.27989e+07	1.54854e+07	1.01862e+07	4.74904e+06	1.66558e+07	5.02191e+06	5.00365e+06	2.01626e+06	5.32774e+06	3.40155e+06	1.49149e+07
C08272	M216T326.pos	6.72064e+07	2.53745e+07	0.377561	-1.40522	0.0016239	0.0106462	3.73637e+07	8.17554e+07	2.50124e+07	1.6166e+07	1.21994e+08	1.72299e+07	9.42862e+07	8.3203e+06	1.53905e+07	4.91478e+06	2.89485e+06	1.61259e+07	1.26552e+08	6.94195e+07	6.34666e+07	4.12428e+07	1.49924e+07	1.85848e+07	8.09704e+07	4.6311e+06	3.66675e+07	4.5136e+08	7.98474e+07	8.88732e+07	1.25755e+08	6.07011e+07	5.45937e+06	7.4869e+06	4.16325e+07	9.68569e+07	1.80568e+08	1.52109e+08	3.10699e+07	5.72887e+07	3.69192e+07	1.05524e+08	5.17781e+06	1.80304e+07	7.50014e+06	3.67386e+06	7.31731e+06	2.37085e+07
C18780	M216T61_2.pos	2.32486e+08	3.97098e+07	0.170805	-2.54958	5.26e-05	0.00099638	1.32383e+07	1.14121e+08	1.40701e+07	2.21842e+07	5.95313e+07	3.23388e+07	5397380023	4.05244e+07	3.92341e+07	3.48437e+07	3.12137e+07	3.83559e+08	6.24017e+07	1.33468e+07	5.02783e+07	6.91961e+07	5.98718e+07	3.91784e+07	167007564	1.94171e+07	1.27459e+08	4.6833e+07	8.33595e+07	1.3524e+08	1.79722e+07	8.21839e+07	1.18382e+08	5.04054e+07	8.88012e+07	2.99743e+07	3.91293e+07	3.90301e+07	2.17796e+08	1.17296e+08	4.01527e+07	4.7256e+08	3.75186e+06	4.99642e+07	3.23572e+07	4.77076e+06	6.44122e+06	1.12744e+07
C19303	M217T220.pos	2.50322e+07	1.27492e+07	0.509311	-0.97338	4.18e-05	0.000856686	9.12344e+06	3.30448e+07	8.6577e+06	1.16842e+07	2.01963e+07	1.24043e+07	1.42898e+07	1.28147e+07	1.32366e+07	9.54487e+07	9.75527e+06	2.53501e+07	1.78564e+07	4.0892e+07	3.57677e+07	2.54922e+07	2.20352e+07	1.79294e+07	2.76625e+07	1.81462e+07	7.33529e+06	3.38673e+07	3.20166e+07	1.98224e+07	2.8909e+07	2.23037e+07	1.37816e+07	9.33326e+07	1.67748e+07	3.60612e+07	3.3171e+07	1.57515e+07	2.09135e+07	1.76745e+07	2.25829e+07	1.50749e+07	1.79106e+07	2.96486e+07	2.89044e+06	9.3223e+06	3.39657e+06	9.72939e+06
C09954	M217T411_1.pos	5.59004e+07	1.00664e+07	0.180078	-2.4733	0.000243459	0.00271322	4.50187e+07	8.99864e+07	8.5069e+06	6.43025e+07	1.48104e+07	9.86755e+06	2.41786e+06	9.45792e+06	6.91698e+06	1.66287e+07	2.08796e+08	2.17276e+08	3.96984e+06	4.71841e+07	3.55075e+06	4.25886e+06	8.11703e+06	8.97269e+06	9.71907e+06	4.99053e+06	2.69676e+06	7.04996e+07	9.57127e+06	1.1651e+07	4.52348e+07	2.82443e+08	9.3884e+07	3.48872e+08	2.03901e+08	3.71279e+06	9.84753e+07	1.96107e+07	1.52907e+07	9.87958e+06	3.78508e+06	8.15759e+06	5.70232e+06	8.49584e+06	4.70901e+06	6.10289e+06	2.1038e+06	4.47863e+06
C00864	M218T268_2.neg	3036970119	2169846037	0.714477	-0.48504	0.00602102	0.0451363	2601990232	2082961799	1013946691	4007678922	3576403296	2593462034	7.25124e+07	2431103885	4767062892	3651990532	2583315359	4198057043	1763851194	5957257819	3667513986	1951017977	4640218072	2296489694	3243149233	4359503021	4370018144	5774916070	1297085299	4026511410	3200537779	3119969958	505831113	3908571828	3692697549	1843265563	1639576448	5062754818	2974623508	2696654639	1237481872	2520942231	5.33378e+08	1891191764	10164073785	5934134182	3.47249e+08	4.68743e+08
C16966	M219T31_1.pos	4.30413e+07	3.08537e+07	0.71684	-0.480276	0.000172781	0.00217066	2.3464e+07	6.89333e+07	1.99956e+07	3.82752e+07	3.05566e+07	3.41102e+07	3.38902e+07	4.14325e+07	4.71778e+07	4.75763e+07	3.7484e+07	5.1631e+07	4.66932e+07	4.90288e+07	5.60474e+07	4.50643e+07	3.38266e+07	3.76026e+07	4.04793e+07	3.98993e+07	3.34155e+07	5.49306e+07	5.42003e+07	3.94079e+07	3.80548e+07	5.7494e+07	6.18163e+07	3.15915e+07	4.56841e+07	4.69734e+07	3.72989e+07	7.20705e+07	3.58182e+07	4.00752e+07	2.29776e+07	5.45091e+07	2.89133e+07	3.91249e+07	8.69161e+06	3.72133e+07	1.79539e+07	2.47389e+07
C00978	M219T335.pos	3.75511e+07	2.29226e+07	0.610438	-0.712084	0.0162248	0.0585257	7.27722e+07	1.32366e+07	1.21674e+07	2.87614e+07	4.16501e+07	2.58423e+07	3.24669e+07	1.32064e+07	2.19308e+07	1.22069e+07	1.31144e+07	2.83996e+07	5.95352e+07	2.70132e+07	5.13819e+07	3.16153e+07	2.11393e+07	4.11657e+07	9.26489e+07	2.2832e+07	1.69811e+07	9.38068e+07	5.52658e+07	3.8165e+07	6.40085e+07	5.85851e+07	1.95532e+07	8.44847e+06	2.08177e+07	6.27686e+07	1.3517e+08	1.80017e+07	1.77065e+07	4.80897e+07	340491	3.10455e+07	3.9683e+06	2.76936e+07	1.31802e+07	1.88896e+07	2.75495e+06	1.23474e+06
C10955	M219T484.pos	2.36129e+07	9.13662e+06	0.386934	-1.36984	0.00192988	0.0121157	2.81318e+06	6.04029e+06	2.31139e+06	2.01926e+07	1.73416e+07	4.7614e+06	54691.8	1.84968e+07	1.51538e+07	9.01323e+06	2.14737e+06	1.49007e+07	2.48444e+07	7.49694e+06	1.88767e+08	6.61247e+07	8.75625e+06	1.30517e+07	8.81295e+07	7.16913e+06	2.29788e+07	1.13487e+07	2.53203e+07	5.66749e+07	8.29811e+06	3.38247e+07	7.50706e+06	5.25902e+06	17537554	6.32778e+07	2.80351e+07	1.2281e+07	8.53156e+06	2.17025e+07	5.06999e+06	4.84959e+06	1.25713e+06	5.02553e+06	1.48396e+07	3.99713e+06	5.16662e+06	1.16331e+06
C18626	M220T335_3.pos	1.06393e+07	2.88304e+06	0.270979	-1.88375	0.000294527	0.00309946	828762	5.47398e+06	1.21123e+06	8.57842e+06	1.42762e+07	4.64666e+06	1.14591e+07	6.91329e+06	2.66819e+06	2.20392e+06	2.66824e+06	1.54192e+07	9.99342e+06	3.2995e+07	1.1628e+08	7.00053e+06	6401079	2.81194e+06	1.92207e+07	9.25601e+06	4.61641e+06	4.42026e+06	2.0829e+07	1.47852e+07	5.84504e+06	1.6286e+06	1.17253e+06	1.63593e+06	1.53415e+06	1.46089e+07	6.04092e+06	2.56934e+06	816763	828215	7.51105e+06	1.38681e+07	583965	7.83839e+06	1.68483e+06	4.61708e+06	799483	1.98638e+06
C01742	M221T500.neg	1.42951e+06	2.9648e+06	2.074	1.05241	0.0234354	0.106921	1.40291e+06	1.1041e+06	1.74726e+06	1.47827e+06	1.65332e+06	1.26651e+06	756554	1.60295e+06	1.45739e+06	1.36663e+06	1.21925e+06	1.02638e+06	1.08875e+06	1.01392e+06	1.71248e+06	1.65555e+06	1.41613e+06	1.79052e+06	1.60973e+06	1.60993e+06	1.26794e+06	1.88459e+06	1.55455e+06	1.28957e+06	1.9444e+06	1.53503e+06	997581	1.19812e+06	2.05407e+06	1.32584e+06	1.13683e+06	2.49345e+06	1.12911e+06	1.47909e+06	931900	1.26168e+06	1.53849e+06	2.06972e+06	1.1703e+06	1.27612e+07	4.93044e+06	3.47396e+06
C19063	M222T94.pos	4.78768e+07	3.04242e+07	0.635469	-0.654105	0.000453144	0.00420694	1.62385e+07	3.52661e+07	9.77444e+06	9.83235e+06	2.85215e+07	3.29629e+07	1.11352e+08	2.4643e+07	8.82939e+07	7.07221e+06	4.9124e+06	1.16602e+07	168834750	2.89186e+07	2.29052e+07	2.51857e+08	1.31712e+07	2.07594e+07	2.96329e+07	1.07311e+07	2.59949e+07	3.81633e+07	1.99413e+08	8.77523e+07	5.72961e+07	6.04237e+07	9.87122e+06	1.23959e+07	2.37719e+07	1.00824e+08	7.7106e+06	2.13741e+07	2.32162e+07	8.43109e+07	1.57497e+07	2.79554e+07	6.82331e+06	2.51803e+07	4.43993e+06	3.92108e+06	4.0485e+06	8.66429e+06
C06827	M223T417.neg	4.56562e+06	1.62873e+08	35.6738	5.15679	0.000556751	0.0107278	4.88441e+06	8.86806e+06	5.94175e+06	7.3603e+06	1.62122e+06	1.69237e+06	455794	3.1409e+06	2.82582e+06	4.4864e+06	3.09365e+06	3.585e+06	2.94505e+06	2.42716e+06	3.61801e+06	2.38412e+06	5.01267e+06	6.00207e+06	4.58362e+06	1.61555e+06	2.91179e+06	2.05645e+06	2.63803e+06	3.32296e+06	5.33914e+06	3.06581e+06	4.48453e+06	1.25924e+06	2.47118e+06	3.2173e+06	1.01103e+07	4.05644e+06	2.46408e+06	7.54343e+06	3.84997e+06	2.90278e+07	1.57328e+08	1.1142e+08	4.66259e+08	1.74922e+07	2.21386e+07	2.47543e+08
C11512	M225T31.pos	3.36937e+07	1.697e+07	0.503655	-0.989493	3.24e-05	0.000729669	9.21276e+06	4.00647e+07	1.69682e+07	2.67883e+07	2.48962e+07	2.5103e+07	3.73022e+07	2.8119e+07	3.24088e+07	4.21144e+07	2.15962e+07	4.34134e+07	3.84092e+07	4.02427e+07	3.62337e+07	2.97436e+07	2.53322e+07	3.4718e+07	3.21925e+07	3.48302e+07	2.96031e+07	2.84086e+07	5.05952e+07	2.31272e+07	3.35321e+07	5.07554e+07	4.00436e+07	3.66955e+07	3.17751e+07	3.15975e+07	2.55343e+07	3.26355e+07	7.77651e+07	4.12661e+07	1.65824e+07	4.33672e+07	1.66216e+07	2.35284e+07	2.5018e+06	2.5288e+07	8.21868e+06	1.74076e+07
C02213	M225T77_2.neg	7.24114e+07	2.97319e+08	4.10596	2.03772	0.0113518	0.0677731	1.11806e+08	7.09825e+07	2.08583e+07	8.81569e+07	4.62448e+07	3.04045e+07	3.10634e+07	1.55846e+08	6.66372e+07	1.56529e+07	6.38947e+06	1.03707e+07	3.06771e+07	8.05994e+06	2.76052e+07	5.32909e+07	1.14837e+07	2.43037e+07	3.6768e+08	8.19989e+07	2.57041e+07	1.00473e+08	1.94658e+07	2.14788e+07	3.02998e+08	2.27816e+07	5.74715e+07	3.48459e+07	4.20385e+07	4.68324e+07	3.59257e+07	2.19532e+07	1.03914e+08	3.85845e+08	4.2628e+07	8.29449e+07	6.56626e+08	2.25055e+08	1.12681e+08	731043939	6.3805e+07	2.22398e+08
C07129	M226T212.pos	4.3607e+06	1.90314e+08	43.6431	5.44768	0.0202453	0.0696788	1.20167e+06	8.16675e+06	2.02925e+06	2.614e+06	5.88096e+06	4.02474e+06	3.51921e+06	4.00367e+06	4.24305e+06	4.75149e+06	1.66245e+06	2.68492e+06	1.96525e+06	3.68437e+06	8.94314e+06	4.51836e+06	3.61117e+06	4.50127e+06	5.95979e+06	3.60814e+06	3.92786e+06	5.33996e+06	6.05736e+06	2.76672e+06	5.88529e+06	8.57651e+06	2.0139e+06	2.85639e+06	2.72824e+06	5.52836e+06	2.94519e+06	1.98767e+06	2.30363e+06	1.53917e+07	4.60184e+06	2.50079e+06	3.37747e+06	2.16136e+06	129521981	680489	9.44136e+06	1307707917
C00881	M226T295.neg	7.43694e+06	2.175e+07	2.92459	1.54824	0.0484035	0.168414	4.75556e+06	4.74616e+06	1.45126e+07	6.4751e+06	5.95513e+06	3.882e+06	1.29591e+07	3.66604e+06	7.43337e+06	4.7131e+06	6.43692e+06	3.01377e+06	1.06475e+07	2.71996e+07	6.99113e+06	6.24448e+06	6.21271e+06	4.16815e+07	4.97754e+06	1.0888e+06	3.68898e+06	1.0136e+07	3.79023e+06	1.98514e+06	6.50841e+06	2.25876e+06	2.37124e+06	3.8372e+06	1.79612e+06	3.3894e+06	9.71199e+06	8.48536e+06	1.49008e+06	8.22142e+06	2.3285e+06	1.41389e+07	1.91498e+06	1.35032e+07	4.02113e+06	1.72592e+08	4.49247e+06	2.01817e+07
C18820	M226T307.pos	6.48935e+06	4.01362e+06	0.618494	-0.693168	0.0022397	0.0134444	4.84047e+06	4.65319e+06	1.91584e+06	9.02238e+06	6.59721e+06	3.93116e+06	1.6327e+06	5.53526e+06	4.33195e+06	5.56981e+06	3.33253e+06	6.58885e+06	7.7541e+06	1.11616e+07	9.96316e+06	1.72993e+06	1.08577e+07	3.86783e+06	1.02775e+07	7.19932e+06	3.87297e+06	1.12908e+07	4.45469e+06	7.98353e+06	6.95988e+06	4.58014e+06	570434	7.47436e+06	7.45586e+06	7.27975e+06	6.88449e+06	1.33364e+07	5.02929e+06	9.58463e+06	3.25765e+06	1.28392e+07	1.77218e+06	7.78625e+06	438024	1.98008e+06	332634	2.20903e+06
C10884	M226T397.pos	1.42939e+08	9.82844e+07	0.687596	-0.540366	0.016262	0.0586215	9.54826e+07	1.92961e+08	2.90617e+07	5.70774e+07	111794217	1.87655e+08	1.38235e+08	7.93061e+07	1.4185e+08	6.44895e+07	3.7259e+07	1.03611e+08	1.52105e+08	1.2479e+08	109184795	2.11494e+08	8.74838e+07	3.36574e+08	4.48861e+08	3.54875e+07	8.9466e+07	1.55605e+08	2.89758e+08	8.46968e+07	1.28019e+08	1.72482e+08	3.1894e+07	4.08438e+07	8.76596e+07	1.50492e+08	1.14106e+08	5.43382e+07	7.94348e+07	2.05665e+08	8.95339e+07	6.27047e+08	2.12585e+08	1.38123e+08	8.49886e+06	4.13033e+07	4.13091e+07	8.99152e+07
C19142	M227T188.pos	4.34522e+07	2.90001e+07	0.667401	-0.583374	0.00422933	0.02149	2.19684e+06	3.63846e+07	7.59744e+06	4.55248e+07	7.85206e+07	4.37696e+06	4.93448e+07	1.96616e+08	1.80546e+07	1.45141e+07	1.61729e+07	5.60579e+06	1.86597e+07	1.22415e+07	5.83719e+08	4.46269e+07	9.70547e+06	2.62113e+07	2.10572e+07	6.17328e+06	1.18838e+07	1.78202e+07	6.30316e+07	1.48129e+07	5.76634e+06	5.90942e+07	1.14314e+07	8.08935e+06	3.04518e+07	7.492e+06	5.30351e+07	3.94948e+06	7.12314e+06	30556931	1.81227e+07	2.43164e+07	4.07959e+06	1.22073e+06	972490	4.08764e+06	4.97956e+06	1.73283e+06
C16308	M227T386.neg	6.86471e+06	1.55844e+08	22.7021	4.50476	0.010353	0.064015	8.21442e+06	2.25037e+06	1.4716e+07	8.71859e+06	2.24186e+06	398040	7.82617e+06	4.39595e+06	4.93476e+06	3.04513e+06	4.46199e+07	3.23885e+06	1.4755e+06	2.50642e+06	1.75014e+06	1.39021e+06	2.12756e+06	1.69802e+06	2.28458e+06	4.99539e+06	1.05237e+07	3.11198e+07	511845	2.2232e+06	2.06257e+07	1.14691e+07	1.81128e+06	1.4835e+06	3.73922e+06	5.53717e+06	5.32655e+06	2.14492e+07	2.93076e+06	1.87309e+06	1.28821e+06	2.38937e+06	4.79054e+07	5.52879e+06	6.02588e+07	8.7937e+06	1.51459e+07	9.49769e+06
C06424	M227T47.neg	8.69276e+08	6.05421e+08	0.696465	-0.521877	0.0188553	0.0930929	305238627	1135254035	1.31638e+08	1417515309	2.8208e+08	5.76808e+08	8.26219e+08	1196556206	3.92035e+08	1520938077	2.36205e+08	7.28697e+08	4.18073e+08	3.06433e+08	3.39548e+08	1179647032	527095116	4.19714e+08	7.70804e+08	1070425201	1001670157	576762411	3.58931e+08	4.30655e+08	5.36156e+08	5.58156e+08	2.10106e+08	2850354505	7.03253e+08	1609508663	5.53377e+08	8.0537e+08	1140679125	5.85116e+08	9.46494e+08	4646433426	8.72909e+07	3.58887e+08	6.20015e+07	3.62007e+08	1.17036e+08	1.01379e+08
C06948	M228T330.pos	2.71951e+07	1.65013e+07	0.606774	-0.720769	0.00226449	0.0135486	2.20431e+07	4.56083e+07	1.47319e+07	5.75998e+06	2.0308e+07	2.86047e+07	2.17996e+07	5.50534e+07	2.9211e+07	1.16153e+07	9.42923e+06	1.16297e+07	5.12627e+07	1.86873e+07	4.07401e+07	7.38348e+07	2.63456e+07	9.56961e+06	2.15215e+07	1.42939e+07	2.17157e+07	4.90235e+07	4.89312e+07	2.88806e+07	4.98967e+07	2.7399e+07	1.56371e+07	1.10919e+07	1.77546e+07	4.20862e+07	2.45798e+07	1.95517e+07	1.43974e+07	2.82116e+07	1.40183e+07	3.37972e+07	1.87568e+07	2.43651e+07	895878	2.29548e+06	8.97826e+06	1.30609e+07
C18524	M229T159_2.pos	5.00405e+07	1.95839e+07	0.391361	-1.35343	0.00162676	0.0106551	6.37469e+07	2.73759e+06	3.63792e+07	3.31592e+07	5.67033e+06	4.35467e+07	1.03046e+07	1.81395e+07	2.43488e+06	6.52176e+07	2.82054e+07	1.18085e+07	2.73412e+07	3.67897e+06	6.44234e+06	1.70616e+08	7.81264e+07	6.1783e+07	1.14918e+07	6.53641e+07	1.87696e+08	9.49719e+07	3.80874e+06	8.91404e+06	5.99404e+07	5.85685e+06	4.32027e+07	1.46134e+08	1.82672e+07	2.25885e+06	9.10128e+07	2.33224e+08	7.18407e+06	6.19947e+06	1.15293e+08	3.13004e+07	2.1447e+06	1.5091e+07	4.42385e+07	1.3001e+06	2.66809e+06	8.95548e+06
C02678	M229T285_1.neg	7.79563e+08	1.58988e+08	0.203945	-2.29375	3.65e-08	0.000141701	347354343	5.93585e+08	5.15388e+07	3.81025e+08	1434058299	5.08397e+08	8.23166e+07	7.37909e+08	1396143757	1010739442	2.52718e+08	8.04292e+08	2.92325e+08	1525585290	1.49332e+08	3.58042e+08	8.89846e+08	1.61e+08	7.1896e+08	3.14322e+08	5.43039e+08	5.74789e+08	7.95482e+08	1499146233	5.03352e+08	9.99292e+08	3.07539e+08	2332613072	8.79491e+08	2668447791	1012377650	2.05476e+08	5.05442e+08	1.26344e+08	6.38134e+08	2463818213	3.07815e+06	1.92823e+08	1.0748e+07	9.65013e+07	6.90405e+06	2.74357e+06
C11005	M229T385_2.pos	5.78286e+07	8.74261e+08	15.1181	3.91821	0.0210574	0.0716115	5.83905e+07	1.18301e+07	141484916	5.12805e+07	2.65217e+07	1.69089e+07	2.24304e+07	2.86905e+07	3.42126e+07	2.57028e+07	4.5235e+08	2.87573e+07	1.86462e+07	3.1831e+07	2.30439e+07	1.56955e+07	3.2353e+07	2.20945e+07	1.46914e+07	2.94272e+07	7.8279e+07	2.21839e+08	1.51355e+07	2.38453e+07	193617784	8.57882e+07	9.2629e+06	1.50525e+07	4.52833e+07	3.3164e+07	6.54491e+06	1.92611e+08	3.02986e+07	1.13988e+07	1.2742e+07	2.06226e+07	4.56583e+08	4.20307e+07	336836378	5.81282e+07	9.32866e+07	1.07062e+08
C18428	M231T238.neg	3.64541e+07	2.62375e+08	7.19742	2.84748	0.0175123	0.0888743	1.43674e+07	1.97356e+06	182198958	1.41069e+08	2.36687e+07	1.4535e+07	1.28698e+07	3.82996e+06	6.58904e+07	1.17312e+07	1.371e+07	9.34146e+06	2.16188e+07	5.34727e+07	2.67938e+06	6.98869e+06	9.47377e+06	6.33185e+07	5.49348e+06	6.81968e+07	2.86762e+06	2.29723e+08	4.19789e+06	1.55383e+06	2.79142e+07	1.55487e+06	9.44322e+07	4.39706e+06	1.32044e+06	5.63541e+07	1.95424e+06	8.63292e+07	3.00714e+06	2.40416e+06	2.57945e+06	6.53298e+07	6.69059e+08	2940171382	9.88018e+08	1.04082e+07	1710399574	2.17992e+07
C05079	M231T377.neg	2.27529e+08	8.33638e+07	0.366388	-1.44855	1.8e-05	0.00163758	9.04736e+07	8.13617e+07	1.93785e+08	1581372281	2.28364e+07	8.62896e+07	3.99626e+07	2.74788e+07	9.56689e+07	3.27671e+08	2.75173e+08	4.67885e+08	6.82434e+07	6.3358e+07	4.62114e+07	1.35918e+08	2.41086e+08	1.38605e+08	1.10745e+08	2.50513e+08	1.85097e+08	1.44866e+08	4.57501e+07	213727524	1.20251e+08	4.26685e+07	1.07423e+08	8.40062e+08	3.06292e+08	8.9687e+07	1.74693e+08	8.81578e+08	4.01009e+08	8.99866e+07	3.09301e+07	1.72369e+08	1.51279e+07	1.50628e+07	1.24313e+07	1.6311e+08	4.99172e+06	5.90503e+06
C07539	M232T430.pos	1.13968e+08	4.87344e+07	0.427614	-1.22562	0.00351178	0.0187941	7.85734e+07	4.16369e+06	427497116	2.21252e+08	165317442	1.53778e+08	2.90742e+06	17753533	4.6052e+07	1.63942e+08	1.26022e+08	3.13661e+08	3.43087e+07	3.69381e+08	3.06387e+07	3.40538e+07	9.694e+07	328665002	3.4612e+07	9.05292e+07	2.65743e+07	265169690	1.04028e+07	2.33834e+07	1.35231e+08	2.82547e+07	7.04095e+07	3.12328e+07	2.10089e+08	2.17609e+07	8.57344e+06	2.85512e+08	1.34778e+08	2.46904e+07	1.39315e+07	7.28135e+07	3.36397e+06	3.50552e+07	1.30717e+07	2.08741e+07	1.24032e+07	5.44444e+06
C09382	M233T391_2.pos	28184436	1.51461e+07	0.537394	-0.895949	0.000518543	0.00464484	3.99184e+06	7.42962e+06	1.37641e+07	4.58672e+07	8.20907e+06	4.4506e+07	7.72799e+06	9.53579e+06	2.35053e+07	1.18377e+07	3.51536e+07	2.65868e+07	1.76858e+07	1.48581e+07	2.74588e+07	2.97322e+07	2.36805e+07	3.93575e+07	1.11387e+07	1.20897e+07	1.56357e+07	7.56474e+07	9.95985e+06	7.03706e+07	8.90175e+07	1.16922e+07	1.50175e+08	4.0511e+06	3.09085e+07	4.23252e+07	3.22463e+07	1.1499e+07	2.46638e+07	8.4213e+06	6.75735e+06	1.71524e+07	3.65113e+06	5.09939e+06	2.20929e+07	8.92736e+06	4.20052e+06	7.14364e+06
C07375	M237T253.pos	3.42368e+07	1.98605e+07	0.580091	-0.785649	0.0387642	0.111401	2.28423e+07	2.34347e+07	2.43443e+07	4.42824e+08	2.46897e+07	1.7995e+07	1.32701e+07	2.1644e+07	1.64607e+07	6.02744e+06	9.81774e+06	5.62172e+07	3.90505e+07	1.67685e+07	1.80823e+07	5.06927e+07	2.20796e+07	1.76726e+07	3.73868e+07	1.62339e+07	3.46171e+07	3.17784e+07	1.34666e+07	2.12618e+07	1.32807e+07	1.90955e+07	1.91614e+07	1.02658e+07	3.04204e+07	1.8393e+07	7.82702e+06	6.43714e+07	1.03411e+07	3.2474e+07	949509	7.28809e+06	1.19754e+07	1.16582e+07	6.05832e+07	7.04931e+06	6.29098e+06	1.36561e+06
C11079	M239T150.pos	9.70799e+06	9.72427e+07	10.0168	3.32435	0.0070398	0.0311359	3.40866e+06	3.18045e+06	4.22958e+06	2.42154e+06	6.06546e+06	5.33159e+06	1.19589e+07	6.80577e+06	7.59779e+06	9.68331e+06	4.88331e+06	7.33925e+06	1.13398e+07	7.17866e+06	4.87967e+06	1.9619e+07	1.41168e+07	1.31952e+07	9.30006e+06	4.94376e+06	1.34961e+07	1.34834e+07	1.21051e+07	1.12359e+07	1.1083e+07	8.59218e+06	3.46155e+06	6.49957e+06	1.14744e+07	1.2719e+07	1.12749e+07	3.05308e+07	9.28933e+06	1.62341e+07	1.062e+07	9.90953e+06	550628	1.20507e+06	2954303023	1.34103e+06	4.60634e+06	3.89496e+06
C18582	M240T175.pos	5.73662e+07	1.36036e+07	0.237136	-2.07621	0.0107648	0.042883	3.8307e+06	1.2484e+07	2.70798e+06	2.77626e+08	4.17732e+06	2.14683e+07	4.30804e+06	1.34997e+07	5.48386e+06	2.34357e+07	5.55124e+06	3.91432e+06	4.87021e+06	4.90468e+06	4.56406e+07	4.78398e+07	2.22288e+06	6.21739e+07	1.11717e+07	1.96424e+08	1.4613e+08	1.69275e+07	6.34881e+06	7.97297e+08	3.9419e+07	2.98957e+06	1.8939e+08	4.74831e+06	3.47341e+07	5.66301e+06	4.05535e+06	6.32212e+06	3.73032e+07	1.12017e+07	4.30713e+06	4.61003e+06	4.74066e+06	536532	1.19812e+06	4.95369e+07	2.7199e+06	607808
C00214	M241T100_2.neg	1350176268	6.45821e+08	0.478323	-1.06394	6.13e-05	0.00301093	1107068668	4.81514e+08	1217181726	2367161373	1710392111	2750859406	4.79718e+08	180407122	1082968474	3815888669	1038746138	1722839014	8.54649e+08	4109879648	524064071	4.51332e+08	3191859369	1118853895	1086064957	1713468604	539673924	7.90452e+08	4.07313e+08	1153879736	2381286453	1562914358	627570865	1632749147	1683599237	3.75562e+08	5.50642e+08	8.31476e+08	2636364495	5.831e+08	6.108e+08	1234046464	2.93498e+07	8.60404e+08	1.99615e+07	4.53987e+08	6.90572e+07	3.19839e+08
C14299	M241T185.pos	4.65425e+07	2.51534e+07	0.54044	-0.887794	0.00351048	0.0187941	9.12752e+07	2.78262e+07	1.44327e+07	2.63259e+07	6.78559e+07	1.04254e+08	1.78248e+07	1.40062e+07	5.11552e+07	5.13984e+06	1.53434e+07	3.46682e+07	3.82544e+07	1.84014e+07	1.41862e+07	6.02305e+07	3.06415e+07	5.8736e+07	7.55167e+07	7.35279e+06	1.81749e+07	5.67006e+07	1.6389e+08	8.46614e+07	6.9617e+07	1.75418e+08	1.39192e+07	1.10333e+07	5.55554e+07	3.33415e+07	1.58696e+07	1.57661e+07	1.07357e+07	1.29086e+08	2.91148e+07	1.92184e+07	1.90367e+06	2.09672e+07	3.62837e+07	1.60255e+07	9.73621e+06	1.08042e+07
C03681	M241T31.pos	4.34061e+07	2.60509e+07	0.600167	-0.736563	2.54e-05	0.000630137	2.28854e+07	8.30815e+07	2.63616e+07	3.89099e+07	3.09276e+07	3.12738e+07	5.81054e+07	4.42544e+07	3.80129e+07	4.64156e+07	3.03671e+07	5.75159e+07	5.29734e+07	5.67053e+07	3.40432e+07	5.06455e+07	3.65969e+07	4.5454e+07	4.67069e+07	3.51845e+07	4.00753e+07	4.69947e+07	5.32092e+07	4.19363e+07	5.22304e+07	6.1139e+07	4.05803e+07	3.5983e+07	5.32196e+07	4.72466e+07	2.99085e+07	3.52954e+07	3.49677e+07	5.51218e+07	3.12826e+07	3.7008e+07	2.26974e+07	3.93127e+07	1.28527e+07	4.04866e+07	1.08357e+07	2.25788e+07
C16537	M241T46.neg	3685864065	2936456329	0.796681	-0.327927	0.0340111	0.135225	1411101165	8133574021	2.43648e+08	5904146402	3263694369	3342757931	5593322525	1925069948	1669507073	5508992675	5.32614e+08	3499665320	1754639234	1367064351	1364902880	7785424948	3367787305	1610569190	5133857158	5061692813	5605113754	2979499752	1358912429	2505974329	2320317869	2416590217	6.41994e+08	14954898449	2920898534	6152367731	2869284071	3182184968	4350979447	4189346402	5541331577	2227381065	2.6013e+07	5062932286	338235008	3855463877	6.34815e+08	8.89291e+08
C18542	M242T287.pos	5.65749e+07	3.08732e+07	0.545704	-0.873809	0.00254515	0.0147994	4.57786e+07	1.24421e+07	1.11708e+08	164871974	3.25356e+07	6.42575e+07	234743064	7.24871e+06	4.01361e+07	5.08532e+07	5.28716e+07	7.62062e+07	1.96343e+07	6.76861e+07	1.45766e+07	3.9622e+07	9.52751e+07	1.13821e+08	4.66673e+07	4.33637e+07	3.1026e+07	8.767e+07	8.1033e+06	2.13017e+07	6.72893e+07	1.37366e+07	9.49031e+06	3.5556e+07	4.61855e+07	2.07744e+07	1.03524e+07	1.52325e+08	8.19863e+07	3.78125e+07	3.2689e+07	4.61003e+07	8.73655e+06	3.7448e+07	3.06154e+06	6.70295e+07	1.51415e+07	1.52916e+07
C18419	M242T303.pos	1.20111e+08	5.27787e+07	0.439416	-1.18634	0.00399377	0.0205022	1.83629e+08	1.20963e+06	8.19026e+07	6.91335e+07	5.01372e+07	3.21658e+08	524022	8.30821e+07	5.73887e+06	4.03753e+07	3.74434e+07	1.52195e+07	1.89667e+06	1.39838e+07	2.28213e+08	6.34377e+06	2.33365e+07	2.56017e+08	2.06769e+08	2.40403e+07	9.83558e+06	3.83048e+07	1962755251	1.2031e+07	2.24352e+08	1.75263e+07	1.87242e+06	2.83491e+07	6.10978e+07	1.11955e+06	7.0898e+06	1.23427e+08	1.06989e+07	4.15551e+07	7.43477e+06	1.25889e+08	836886	271558409	5.37025e+07	2.72586e+06	679921	6.59111e+06
C11332	M245T181_2.pos	730180300	3.9735e+08	0.54418	-0.877844	0.00656738	0.0296072	1335875628	5.82783e+07	1042940200	3196826000	3.55029e+08	905952817	3.66484e+08	4.23276e+07	7.48788e+08	8.0832e+08	5.94978e+08	1549001555	5.29354e+08	1342419813	1.06358e+08	2.98825e+08	802711479	9.20248e+08	539646817	6.68156e+08	2.65799e+08	1085406999	6.5244e+07	4.65601e+08	5.63649e+08	1.07148e+08	91734657	7.26255e+08	9.4818e+08	4.98747e+08	1.02024e+08	2418718081	1243634872	3.92546e+08	4.99275e+08	6.00009e+08	1.61364e+08	2.99288e+08	3.67153e+07	2468956412	1.16461e+08	2.42772e+08
C06082	M245T368.neg	318917145	1.58542e+08	0.497126	-1.00832	0.00139151	0.0185944	5.85727e+08	3.73882e+07	1.74665e+08	8.4019e+08	1.20934e+08	1.15845e+08	7.8388e+07	4.29012e+07	2.29192e+08	415868189	1.60557e+08	3.52537e+08	1.43357e+08	1.69066e+08	6.32641e+07	6.81738e+07	4.55028e+08	152645169	2.17904e+08	4.10045e+08	2.90025e+08	2.97247e+08	7.7992e+07	1.65154e+08	1.51609e+08	1.27779e+08	5.54961e+07	1664567234	6.28792e+08	2.19367e+08	320292901	1316876629	558408610	1.17706e+08	188997568	4.67031e+08	4.73534e+07	5.41213e+07	1.03927e+08	3.88309e+08	6.44643e+07	1.75232e+07
C10749	M247T381.pos	3.75412e+07	1.9574e+07	0.521399	-0.939541	0.0262035	0.0839413	8.23023e+06	2.57642e+07	1.4178e+07	3.25688e+07	4.10343e+07	1.52183e+08	2.38823e+08	1.19661e+07	1.08993e+07	4.37665e+07	1.77897e+07	1.88831e+07	2.35328e+07	1.06609e+07	4.57657e+07	3.90309e+07	1.70727e+07	9.13897e+06	1.83946e+07	1.90269e+07	2.01529e+07	1.29679e+07	1.64583e+07	1.08909e+07	3.68161e+07	1.31555e+08	2.3585e+07	1.08165e+07	1.57529e+08	1.57636e+07	1.67529e+07	1.71995e+07	3.70716e+07	7.60407e+06	1.78573e+07	1.97544e+07	8.27497e+06	1.58292e+07	9.86523e+06	1.59158e+07	1.14442e+07	1.717e+07
C06082	M247T447.pos	9.19657e+07	9.63383e+08	10.4755	3.38894	0.0152236	0.0557776	2.99192e+08	2.07811e+07	1.09296e+08	6.10379e+07	1.34565e+07	2.6324e+07	545924	2.40978e+07	25050866	1.65827e+07	1.4955e+08	2.25746e+07	1.48854e+07	9.83079e+07	4.56648e+07	6.69955e+06	2.15932e+07	3.32351e+07	2.58462e+07	1.00964e+08	1.61962e+08	1223290548	2.62146e+07	1.01003e+07	1.45284e+08	3.79516e+08	1.89109e+06	3.22578e+06	2.47482e+07	3.9556e+07	1.50312e+07	1.16037e+08	1.18183e+07	1.80876e+07	3.65994e+06	1.46583e+07	2.74311e+08	7.85205e+07	4.08225e+08	8.65792e+07	3.1448e+07	1.668e+08
C14269	M249T36.pos	7.55567e+07	3.44991e+07	0.456598	-1.131	6.48e-07	7.1e-05	4.24862e+07	8.94317e+07	6.08137e+07	1.07524e+08	6.50059e+07	6.61579e+07	4.16231e+07	7.65785e+07	6.77456e+07	4.99107e+07	4.33464e+07	6.81108e+07	132925705	4.89006e+07	5.11181e+07	1.33641e+08	4.81476e+07	6.40565e+07	8.44264e+07	3.12048e+07	1.08199e+08	1.11109e+08	1.0859e+08	6.29744e+07	3.69096e+07	118854043	1.60243e+08	1.11455e+08	5.04032e+07	7.39241e+07	4.36348e+07	7.96751e+07	5.07625e+07	1.38907e+08	2.29377e+07	6.83105e+07	1.72314e+07	6.94586e+07	2.58029e+07	5.13097e+07	8.5781e+06	2.91299e+07
C18075	M251T189.pos	1.39593e+07	7.06491e+06	0.506109	-0.98248	0.001682	0.0109032	1.77141e+07	1.51387e+07	1.79201e+06	7.10975e+06	3.06791e+07	4.82963e+06	9.33707e+06	2.04195e+07	1.19521e+07	1.11443e+06	4.90508e+06	4.1832e+07	5.66448e+07	1.75361e+07	1.10266e+07	3.1725e+07	9.33314e+06	5.59108e+06	1.33228e+07	6.95874e+06	8.48912e+06	1.04285e+07	2.47617e+07	4.71861e+06	8.33866e+06	1.0598e+07	1.60873e+06	1.09474e+07	2.89379e+06	1.37404e+07	9.91919e+06	2.24481e+07	6.17582e+06	4.26997e+07	3.47681e+06	2.32725e+06	604471	5.32731e+06	1.75388e+06	1.12052e+07	694518	1.26284e+06
C07560	M251T292.pos	2.9963e+07	1.69838e+07	0.566827	-0.819019	0.00454116	0.0225616	8.45782e+06	2.83963e+07	5.34332e+07	6.03284e+07	1.32612e+07	3.17097e+07	9.17785e+07	1.43004e+07	2.10614e+07	2.4275e+07	4.83945e+07	1.10409e+07	9.61551e+07	1.90057e+07	8.49283e+07	4.52174e+07	1.55892e+07	3.24578e+07	3.54159e+07	1.17321e+07	2.13559e+07	2.25148e+07	2.21219e+07	1.22161e+07	4.66344e+07	7.67385e+06	7.54239e+06	4.13725e+07	4.16674e+07	2.79643e+07	9.13524e+06	1.80491e+07	1.57498e+07	1.62001e+07	3.12811e+06	1.84036e+07	2.01532e+06	1.32204e+07	2.34262e+07	8.90743e+06	5.92576e+06	6.05619e+06
C11007	M251T303.pos	8.26006e+06	3.64391e+06	0.441148	-1.18066	0.000434576	0.00409705	3.88503e+06	1.00672e+06	6.41879e+06	1.05815e+07	1.01843e+07	5.43534e+06	489109	728240	1.13268e+07	1.02862e+07	8.25276e+06	1.41561e+07	4.66013e+06	1.42179e+07	4.37219e+06	2.78373e+06	1.82153e+07	8.34497e+06	1.11337e+07	7.76104e+06	3.21944e+06	2.97796e+07	650463	6.80377e+06	1.48696e+07	4.82292e+06	823120	4.46135e+06	6.64191e+06	5.13638e+06	5.12144e+06	1.30482e+07	1.63281e+07	9.1994e+06	4.40787e+06	1.78087e+07	601148	3.05555e+06	918175	6.73317e+06	1.4503e+06	522871
C05512	M251T354.neg	1.82604e+07	1.09579e+08	6.0009	2.58518	0.00564401	0.0433282	7.77838e+06	2.2849e+07	1.11089e+07	5.65238e+06	6.35772e+06	4.57159e+06	6.97388e+06	1.96958e+07	2.14578e+07	7.86699e+06	6.1306e+06	6.11662e+06	1.72902e+07	7.26525e+06	3.21093e+07	1.58642e+07	5.16562e+06	895613	8.37778e+06	2.18611e+07	1.05112e+07	2.15657e+07	4.36244e+07	1.54952e+07	8.24533e+06	1.17332e+07	4.6257e+06	1.48978e+07	3.40133e+07	3.64676e+07	1.38862e+08	1.98601e+07	2.93057e+07	1.00976e+07	1.35126e+07	9.16914e+06	6.34405e+07	1.702e+07	9.77244e+06	1.35486e+08	7.67401e+06	2.3135e+07
C00559	M252T142.pos	5.462e+08	1.71698e+08	0.314351	-1.66955	3.38e-06	0.00017206	2.76047e+08	6.51994e+07	2.15782e+08	1143093132	2.39425e+08	2351130449	1.19971e+08	8.60187e+07	6.19145e+08	5.29119e+08	3.08121e+08	4.27055e+08	2.19609e+08	999995498	3.45858e+08	8.16577e+08	1364547973	1259259674	4.33927e+08	3.0057e+08	2.72937e+08	7.24182e+07	2.45666e+08	573061235	1.9772e+08	5.29404e+08	1029092011	1.22758e+08	3.10557e+08	1.15964e+08	3.33199e+08	6.24972e+08	1598880771	1.777e+08	1089158119	2.49271e+08	2.00015e+07	4.63072e+06	2.33484e+07	1.01917e+08	1.25338e+07	1.74913e+07
C07492	M253T156.pos	2.88665e+07	1.84665e+07	0.639721	-0.644484	0.00140272	0.0096221	1.15007e+07	3.14464e+07	4.30262e+07	1.01264e+08	1.72306e+07	3.38719e+07	7.86763e+07	3.31515e+07	1.3876e+07	1.09711e+07	3.84728e+07	2.89401e+07	2.9614e+07	3.31892e+07	2.17893e+07	5.46626e+07	1.44617e+07	4.99885e+07	1.38961e+07	3.58102e+07	2.1537e+07	2.82012e+07	1.16818e+07	3.51626e+07	2.43024e+07	9.94003e+06	2.03717e+07	6.70249e+06	2.82856e+07	2.97553e+07	1.03568e+07	5.71045e+07	1.00326e+07	3.30136e+07	4.85082e+06	1.20568e+07	1.49566e+07	7.85606e+06	4.33841e+06	3.47898e+07	4.83789e+06	1.50436e+07
C10028	M253T33.neg	1.14026e+08	5.03883e+08	4.41903	2.14373	0.00446908	0.0377569	267678265	1.90376e+08	3.83912e+07	3.0485e+08	2.89394e+07	3.13646e+08	2.75551e+07	3.00879e+07	7.43664e+07	2.24456e+07	5.20284e+07	6.514e+07	2.61648e+07	2.46326e+08	9.0151e+06	6.53984e+06	281635109	4.11211e+07	3.11627e+07	1.33337e+08	6.89806e+07	1.34447e+08	2.7501e+07	3.20476e+07	440842644	5.82983e+07	3.67069e+07	5.30861e+07	6.16575e+07	5.75189e+07	3.09383e+07	7.22444e+08	3.06078e+07	84893106	5.07279e+07	2.34192e+07	1076498980	3.95171e+08	1.42745e+08	1.09693e+08	1699412996	1.01522e+08
C10927	M254T300.pos	1.16164e+07	2.47101e+08	21.2718	4.41087	0.00482204	0.0236039	2.63599e+07	6.85799e+06	6.84657e+07	1.45954e+07	9.67687e+06	1.35872e+07	1.19892e+07	1.09294e+07	8.36399e+06	1.03468e+07	1.19593e+06	1.22408e+07	1.96202e+07	1.43039e+07	6.37651e+06	2.6913e+07	9.28465e+06	6.63188e+06	6.94996e+06	8.15162e+06	2.64858e+07	4.69667e+06	2.2778e+06	5.94566e+06	1.21508e+07	5.5278e+06	7.12206e+06	6.59264e+06	6.15729e+06	4.82256e+06	2.95709e+06	1.7735e+07	8.37869e+06	4.17742e+06	1.75265e+06	8.56888e+06	1.72716e+08	2.55821e+08	4.88782e+06	6.02511e+07	4.51196e+07	5.45801e+08
C01598	M255T73.pos	1.67129e+07	4.88399e+08	29.2228	4.86902	3.32e-05	0.000739083	1.64354e+07	5.37096e+07	7.40777e+06	1.54577e+07	1.51163e+07	6.52962e+06	1.55173e+07	2.26904e+07	1.39922e+07	1.07591e+07	8.04108e+06	7.23157e+06	1.2641e+07	2.02421e+07	9.03091e+06	1.03605e+07	2.74682e+07	3.48688e+06	1.27973e+07	1.26893e+07	1.27025e+07	3.42955e+07	7.7525e+06	3.52776e+06	1.04839e+07	1.23602e+07	5.82921e+06	6.24284e+06	5.14723e+06	1.0472e+07	1.58289e+07	6.26729e+07	8.15572e+06	3.72323e+07	2.09238e+07	4.64341e+07	1.85891e+07	7.78524e+07	3.58408e+07	1.4871e+07	1091636978	1.18856e+07
C07180	M256T299.pos	1.88983e+08	1.04309e+07	0.0551951	-4.17932	9.63e-06	0.000327594	3.36774e+06	4.39111e+07	1.19572e+07	6.36976e+07	2.52429e+07	5.25093e+06	6.06514e+06	4.22568e+07	1.86491e+07	1.52015e+07	4.51804e+06	1.96525e+07	2.18399e+07	1.65837e+07	1.12359e+07	3.24584e+07	2.48788e+07	5907026701	5.50742e+07	1.58012e+07	3.78589e+07	9.41197e+06	3.0558e+07	4.09866e+07	8.608e+06	2.9862e+07	1.88778e+07	4.82208e+07	1.10341e+07	1.9388e+07	5.4214e+07	9.76036e+06	4.50718e+07	34321695	2.09055e+07	3.96262e+07	353437	9.45165e+06	358030	2.6503e+06	1.20309e+06	914902
C04874	M256T364.pos	1.01663e+08	4.22698e+07	0.415784	-1.2661	0.0108237	0.0430394	7.77524e+07	4.42171e+07	1.94888e+07	9.56769e+06	4.64195e+08	2.92401e+07	2.79772e+07	9.29327e+07	1.08978e+07	3.75306e+07	1.98455e+08	8.60649e+07	8.06456e+07	3.27843e+08	8.94518e+08	9.1811e+07	1.09939e+08	3.42144e+07	4.9358e+07	4.06485e+07	8.24545e+07	1.6554e+08	4.75189e+07	1.38379e+08	2.90871e+07	3.63159e+07	2.18878e+07	2.32653e+07	1.2949e+07	6.69246e+07	4.87553e+07	1.22461e+07	2.11934e+07	1.53318e+07	1.95709e+07	1.91153e+08	3.29403e+07	2.1515e+06	6.18934e+07	6.93299e+06	1.12961e+07	1.25643e+07
C00449	M257T198.neg	2.54486e+08	1.27065e+08	0.499301	-1.00202	0.00188184	0.0221969	7.06394e+07	1.16861e+08	1.09341e+08	2.25334e+08	8.83788e+07	6.98549e+08	5.32732e+07	356246054	1.29962e+08	2.87302e+08	8.56277e+07	1.6058e+08	1.42742e+08	1.62516e+08	2.06371e+08	1.61488e+08	3.30197e+08	1.44241e+08	1.60647e+08	3.17341e+08	1670821241	6.76257e+07	2.79517e+08	3.67492e+07	119316926	2.95442e+08	66236132	1.4364e+08	9.17725e+07	2.82553e+08	5.21261e+08	4.53967e+08	2.47042e+08	4.02127e+08	2.7904e+08	1.96741e+08	4.13912e+08	2.43146e+08	2.39844e+08	1.9899e+08	2.9486e+08	6.3534e+07
C07149	M258T216.pos	27649131	8.99252e+06	0.325237	-1.62044	1.67e-06	0.000118483	8.88886e+06	1.63189e+07	1.39336e+07	8.7512e+06	4.4948e+07	1.82089e+07	7.79122e+06	2.46503e+07	2.24244e+07	3.07494e+07	13706295	7.30518e+07	9.80343e+07	2.38091e+07	4.54449e+07	4.96944e+07	5.32201e+07	2.87749e+07	1.56674e+07	1.22239e+07	2.0308e+07	2.03098e+07	1.67733e+07	2.29671e+07	1.34844e+07	1.35917e+07	5.12654e+06	1.86978e+06	3.64835e+07	2.79485e+07	9.35479e+06	1.5066e+08	1.98688e+07	1.36247e+07	7.65061e+06	5.05506e+06	2.77924e+07	4.46272e+06	2.82841e+06	759428	3.12708e+06	1.32409e+06
C06156	M258T27.neg	5.27728e+07	1324902703	25.1058	4.64995	7.58e-05	0.00337985	1.72651e+06	9.34093e+06	2.81014e+06	7.30673e+06	3.14647e+08	1.21416e+07	1.26585e+06	5.2276e+08	5.79702e+06	3.75944e+06	6.7804e+07	3.25486e+06	7.67164e+06	1.28437e+06	2.14799e+07	2.84146e+07	2.02531e+07	9.66871e+06	4.51287e+06	5.92753e+06	5.01348e+06	1.61646e+07	9.30264e+06	6.54664e+06	1.04492e+07	9.90164e+06	1.71187e+07	1.04046e+06	2.3205e+06	5.52888e+06	7.00592e+06	1.40439e+07	1.27242e+07	1.58734e+06	728024975	1.22147e+06	1.5737e+08	1.75662e+08	2.01288e+08	1.88208e+07	4.60253e+07	2233729228
C00670	M258T379.pos	2.64917e+07	2.45821e+08	9.27914	3.21399	0.0412658	0.116662	7.5026e+06	1.3425e+07	6.49944e+07	8.03098e+06	1.28009e+07	7.75566e+06	4.33491e+07	2.69085e+07	1.50587e+07	1.80373e+07	2.29589e+07	8.92381e+06	1.05222e+07	1.54456e+07	2.15172e+07	5.96955e+06	1.7166e+07	7.88556e+06	7.79625e+06	1.70424e+07	3.46665e+08	2.26649e+07	1.50642e+07	1.18249e+07	4.70549e+07	1.40886e+07	6.05298e+07	5.2408e+06	5.28561e+06	1.23935e+07	1.18807e+07	1.45064e+07	6.1383e+06	1.10828e+07	4.91496e+06	1.12767e+07	3.77118e+07	2.8748e+07	9.02053e+07	4.13001e+08	2.70481e+07	6.88635e+07
C10056	M259T23.neg	5.6956e+07	434395846	7.62687	2.93109	0.0214358	0.100598	1.54984e+08	7.64519e+06	7.8897e+06	1.63534e+07	7.69781e+06	9.35705e+07	2.13026e+07	1.24792e+06	582776	2.91926e+07	1.62748e+07	782091	6.63432e+06	528413	1.69615e+06	1.15356e+07	4.80867e+06	1.23045e+07	2.33139e+07	1.93014e+07	425895	3.32713e+07	968552	226400	2.54908e+07	453939	6.48959e+06	1.59387e+08	7.14468e+07	1.32838e+07	1224504396	7.18676e+07	125541	324923	3.38709e+06	1.11642e+06	180835635	4.63282e+07	4.96425e+06	3.37909e+06	1.68587e+08	1325315740
C05345	M259T253.neg	1.34127e+08	3.86593e+08	2.8823	1.52722	0.00540271	0.0421007	6.49588e+06	1.93702e+06	1219386475	3.17238e+07	9.06556e+06	2.49629e+07	1.57001e+06	6.20527e+06	7.1449e+07	8.46504e+07	3.08147e+08	2.49338e+07	1.06952e+07	7.46915e+08	1.15069e+07	7.85436e+07	9.06781e+08	6.91609e+07	1.55151e+07	3.80746e+07	2.02569e+07	4.09414e+07	1.61513e+07	6.19951e+06	2.97817e+07	39365235	5.3246e+07	3.85208e+06	7.02525e+06	8.00221e+06	1.97774e+07	8.85482e+08	6.12186e+06	1.16867e+07	6.82454e+06	6.13074e+06	1930381200	7.34143e+08	9.69342e+07	1059856432	1815791383	1447476770
C14253	M259T294.pos	7.91851e+07	4.82667e+07	0.609543	-0.7142	0.0212709	0.0721655	4.9298e+08	1.10121e+07	4.08593e+06	2.54568e+07	1.43775e+08	2.08501e+07	7.20712e+06	2.98276e+07	1.09635e+08	1.48167e+07	6.95993e+06	4.32408e+07	1.85671e+07	2.66549e+08	3.96099e+07	3.53777e+07	2.92772e+07	4.0984e+06	7.46443e+07	2.91109e+07	5.13023e+07	8.65765e+08	2.24843e+07	1.88969e+07	2.27575e+07	2.5978e+08	9.87991e+06	2.39721e+07	9.21058e+06	3.47155e+07	2.24867e+07	1.24598e+07	4.72658e+07	1.92067e+07	1.13327e+07	1.20642e+07	2.65718e+06	6.51464e+06	3.23263e+07	5.39294e+06	1.44735e+07	5.83161e+06
C08336	M262T392.pos	7.31867e+07	1.56209e+08	2.13439	1.09383	0.00100234	0.00757382	1.29332e+07	1.03809e+08	7.23246e+07	2.6389e+07	8.90496e+06	9.32425e+07	1.37818e+08	2.59386e+07	5.46223e+06	1.47017e+07	6.67549e+07	6.30727e+06	1.98947e+07	1.45239e+08	6.84867e+07	1.23629e+07	1.07266e+07	1006332620	1.15186e+07	1.90284e+07	5.69806e+06	4.33201e+08	1.24007e+07	1.06358e+07	9.70132e+07	7.425e+06	7.93784e+06	5.57862e+06	8.5442e+06	1.1104e+07	3.47348e+07	2.01633e+07	9.03632e+06	2.14528e+07	1.41213e+07	6.75005e+07	1.63723e+08	5.09504e+07	8.21343e+06	109597684	4.76974e+07	1.74513e+08
C11114	M262T411.pos	2.83011e+07	1.93205e+07	0.682679	-0.55072	0.0333387	0.100062	5.77102e+07	1.51403e+07	1.02963e+08	5.23773e+07	2.65308e+07	2.99973e+07	8.5345e+07	3.3921e+06	1.76524e+07	1.69243e+07	1.11873e+07	2.57486e+07	4.76109e+07	5.70555e+07	1.09554e+07	2.61989e+07	1.19466e+07	4.28516e+07	23921886	2.91098e+07	1.04122e+07	4.78166e+07	7.15873e+06	1.34359e+07	2.67141e+07	1.52649e+07	1.25533e+06	1.00454e+07	3.08498e+07	4.21743e+07	1.3517e+07	4.81548e+07	2.30624e+07	1.3048e+07	7.32485e+06	1.39845e+07	4.40189e+06	8.52866e+06	1.71292e+07	2.87843e+07	1.51422e+07	2.03397e+06
C04148	M263T216.neg	2.04268e+07	1.0476e+08	5.12853	2.35854	0.003601	0.0328549	7.50845e+06	4.72506e+06	1.23883e+07	2.71749e+07	6.34362e+06	8.95148e+06	2.43879e+06	4.62004e+06	1.29418e+07	653600	1.83557e+06	2.83884e+06	2.42469e+08	1.15409e+07	6.06513e+06	6.84269e+06	2.00438e+07	9.11082e+06	5.12428e+06	7.46346e+06	1.13486e+07	8.21e+06	1.23618e+06	2.02982e+07	7.5995e+06	5.63602e+06	5.19954e+06	1.16887e+08	4.72814e+07	1.29105e+06	7.71347e+06	3.47042e+07	1.41678e+07	1.25337e+07	2.58972e+07	1.42811e+07	7.10354e+08	1.05537e+06	1.74068e+07	7.1255e+08	7.33279e+07	6.80122e+08
C03592	M264T167.pos	1.11826e+08	3.01474e+07	0.269593	-1.89115	0.00016506	0.0021075	2.61236e+07	1.67155e+07	1.82398e+07	1.29337e+07	1.82582e+08	1.51701e+08	1.43773e+07	6.86623e+07	2.12237e+08	2.28082e+08	955549	3.22811e+08	1.05636e+08	6.97179e+07	2.13612e+07	1.32271e+08	7.87847e+07	173945091	1.88187e+08	6.42606e+07	5.85586e+07	1.91024e+06	2.15956e+08	1.22539e+08	2.75947e+06	403121368	1.74748e+07	2.09304e+08	1.24725e+08	1.06785e+07	7.46296e+07	9.72193e+07	1.60624e+08	1.1294e+08	266840449	5.68536e+07	4.27322e+06	5.22078e+06	3.46482e+06	5.43558e+06	2.30087e+06	5.05904e+07
C18593	M264T409.neg	5.39768e+06	1.88103e+07	3.48489	1.80111	0.0369899	0.142689	4.83721e+06	8.44139e+06	3.5101e+06	4.2123e+06	2.64466e+06	1.09761e+07	2.48925e+06	6.22782e+06	3.15932e+06	3.19993e+06	2.92623e+06	2.66258e+06	7.01469e+06	3.56246e+06	6.48465e+06	9.15386e+06	3.71975e+06	5.93949e+06	11488571	4.78021e+06	727392	9.36091e+06	745941	4.51484e+06	5.43038e+06	5.70667e+06	1.53016e+06	2.25407e+06	4.62598e+06	1.3571e+06	8.86337e+06	1.15167e+07	1.11366e+07	1.40362e+07	1.84195e+06	3.23777e+06	3.64789e+06	1.33787e+07	1.00278e+07	144845986	4.97506e+06	1.77579e+07
C00378	M265T345.pos	6.422e+08	3.4356e+08	0.534974	-0.902461	0.00313121	0.0172547	2.63554e+08	9.28925e+08	1.84157e+08	7.47283e+08	1.90102e+08	7.11963e+08	8.14256e+07	4.71882e+08	186377779	1326253336	4.07635e+08	1.17783e+08	4.95499e+08	9.65844e+08	5.66134e+07	1381564838	7.05234e+08	3.85796e+08	1186278222	7.38603e+08	2.55358e+07	5.712e+08	1444813869	6.12563e+08	8.26476e+08	7.95866e+08	2.63378e+08	8.41984e+07	209562970	1427084569	9.79747e+08	258899837	1035434908	9.64446e+08	2.20058e+08	1867165464	5.12395e+07	5.25363e+08	3.02716e+08	2.36186e+08	8.40093e+07	8.18282e+06
C00330	M266T224.neg	3.15076e+07	2.4164e+07	0.766926	-0.382841	0.00472948	0.0390224	4.01187e+07	2.14614e+07	2.19516e+07	2.95363e+07	2.27835e+07	1.11055e+08	1.39877e+07	4.55371e+06	1.8814e+07	1.82846e+07	1.84491e+07	2.15052e+07	2.00201e+07	8.82711e+07	2.19755e+07	1.9146e+07	5.58374e+07	8.07759e+07	2.97732e+07	9.82411e+06	7.20613e+06	4.29648e+07	1.8938e+07	4.0329e+07	6.27583e+07	3.51054e+07	1.7467e+07	6.46583e+06	8.24076e+06	7.77482e+06	1.38575e+07	6.86965e+07	5.15162e+07	1.8289e+07	4.12643e+07	2.52765e+07	2.30771e+06	3.01393e+07	6.34835e+06	2.39568e+07	5.19385e+06	1.02196e+07
C01779	M266T60.pos	1.06014e+08	3.54104e+07	0.334015	-1.58201	3e-06	0.00016127	6.18628e+07	2.67155e+07	1.13329e+07	1.869e+08	8.11582e+07	2.47513e+07	3.55375e+07	1.39493e+08	4.69254e+07	3.84252e+08	5.85212e+07	8.31064e+07	6.84111e+07	1.20854e+08	2.30045e+07	8.7094e+07	1.38255e+08	3.20206e+07	7.23663e+07	4.36831e+08	6.50854e+07	2.5797e+08	5.50508e+07	3.62571e+08	1.77767e+08	8.73356e+07	2.11623e+07	1.48419e+08	8.51612e+07	9.09105e+07	38999317	1.09645e+08	1.05038e+08	3.60478e+07	2.43387e+07	3.16144e+07	8.04238e+06	4.52294e+06	1.5881e+08	5.23425e+06	3.29315e+06	1.25898e+07
C21876	M268T24.pos	680371	3.067e+07	45.0783	5.49436	0.00130974	0.0092035	296529	168492	104297	5.3065e+06	1.12021e+06	941999	445227	1.66067e+06	46376.3	447788	68625.4	77233.4	119137	334733	3.71673e+06	124530	182065	1.16855e+06	245194	732228	73680.2	41006.3	247854	208149	1.9653e+06	1.85492e+06	385435	130381	46263.1	340279	22881.1	270587	56104.2	679835	154885	708692	1.44381e+06	1.30094e+08	5.02836e+06	134472	1.68842e+08	4.75472e+08
C06563	M269T23.neg	2.44542e+07	9.47607e+08	38.7503	5.27614	0.000387627	0.00860443	2.98306e+06	6.47986e+07	1.37884e+08	3.28264e+07	34480.8	365229	2.15353e+06	6.1945e+06	269487	2.01689e+06	3.88524e+08	1.2811e+07	249151	8.1652e+06	1.24047e+06	8.22532e+06	3.82062e+06	1.73449e+06	109672	897887	797719	4.28055e+07	1.49567e+06	153100	1.3854e+08	2.89948e+06	51230.2	215418	533243	636572	123448	51073.7	38196.5	579881	222563	1.59036e+07	5.09702e+07	1789513733	4.60197e+07	85300.4	2300769117	4858506687
C19266	M269T242.pos	4.16568e+07	2.52688e+07	0.606595	-0.721194	0.015789	0.0573417	5.79604e+07	4.82833e+07	6.98465e+06	2.08927e+07	4.76181e+07	4.8245e+07	2.31337e+07	3.54531e+07	7.3575e+07	3.43012e+06	5.32684e+06	1.68186e+07	6.47883e+07	2.49654e+07	2.74031e+07	5.22099e+07	4.51484e+07	4.76105e+07	7.02176e+07	4.12028e+06	3.1991e+07	105267326	1.04887e+08	1.59691e+07	3.60469e+07	4.20603e+07	5.19578e+06	8.69605e+06	2.35814e+07	4.3503e+07	3.17808e+07	9.37209e+06	8.59885e+06	263793752	7.07579e+06	3.76405e+07	7.06824e+06	6.28963e+07	179588	7.43053e+06	782233	1.20737e+07
C07309	M271T176.neg	5.88391e+07	3.9629e+07	0.673515	-0.570219	0.00349705	0.0322604	751021	2.43325e+08	1.47784e+07	5.75152e+07	8.22624e+07	1.77993e+07	5.9372e+07	4.2994e+07	3.59968e+07	6.00416e+07	4.70614e+06	4.37517e+07	3.6907e+07	1.76151e+07	9.90773e+07	4.75189e+07	4.58641e+07	1.07094e+07	7.44669e+07	4.39938e+07	1.07776e+08	7.6922e+06	3.57596e+07	5.67992e+07	6.70774e+06	1.64002e+08	2.41082e+07	8.41418e+07	1.03741e+07	1.99735e+08	7.68878e+07	1.39696e+07	3.83193e+07	1.98523e+08	1.26903e+07	4.12748e+07	1.628e+07	5.92662e+06	7.2121e+06	951036	1.55779e+06	2.47258e+06
C00951	M271T187.neg	7.09398e+07	2.79248e+07	0.393641	-1.34505	1.98e-05	0.00171264	1.35715e+07	4.53872e+07	7.40456e+06	2.87901e+07	6.93977e+07	1.61709e+07	6.32176e+07	2.96687e+07	9.11872e+07	5.91397e+07	6.84807e+06	5.30929e+07	4.93309e+07	9.81483e+07	2.56633e+07	2.11094e+07	5.74922e+07	1.97496e+07	44963280	9.77174e+06	2.73674e+07	6.41404e+07	6.26607e+07	3.73087e+07	1.09546e+07	5.2715e+07	2.77912e+07	1.4276e+08	7.87728e+07	6.22401e+07	6.27196e+07	16210809	3.85613e+07	3.82253e+07	6.00902e+07	9.61209e+08	3.10334e+06	3.12884e+06	1.05893e+07	1.30358e+07	3.53421e+06	3.58644e+06
C14485	M271T31_1.pos	2.61741e+07	4.63702e+07	1.7716	0.825056	0.000944153	0.00726859	8.83427e+06	1.39862e+07	2.04254e+07	1.7467e+07	2.01373e+07	2.18508e+07	1.70821e+07	1.4626e+07	5.1449e+07	3.46214e+07	2.41299e+07	3.20078e+07	1.81056e+07	3.56968e+07	2.70475e+07	4.42885e+07	2.89535e+07	2.8855e+07	2.98854e+07	1.89988e+07	3.68608e+07	1.65286e+07	3.79217e+07	2.94453e+07	1.63696e+07	4.21821e+07	1.74413e+07	1.95045e+07	2.03487e+07	2.21072e+07	1.7651e+07	2.5962e+07	1.74037e+07	6.62298e+07	2.45014e+07	2.33629e+07	1.10589e+07	1096259164	1.06089e+07	1.46227e+07	1.73213e+07	7.95246e+06
C18218	M271T37.neg	1967764636	1399511370	0.711219	-0.491634	0.00180774	0.021719	3.0739e+08	1339172421	1432180196	2045512820	1374960416	2420114189	8.45027e+08	1266056386	2100469243	3702291160	6.08684e+08	1598596422	1608796851	1450482435	2132495443	1006961742	2497703496	1152806216	7.4695e+08	1988861794	5337615698	7.21078e+08	2255581076	2551673248	8.67115e+08	1354476787	2063363162	2691642952	2480742126	1870302746	2546630339	3429041819	3505349145	3147082350	3365425813	1026895125	2.84188e+08	6.32098e+08	2.23659e+08	2218018167	3.09815e+08	2166994942
C00509	M273T184_2.pos	3.59184e+06	9.05783e+07	25.2178	4.65637	0.00673186	0.0301152	2.93252e+06	2.39369e+06	854873	1.09245e+06	949281	2.48964e+06	3.30673e+06	874491	1.07934e+06	2.59796e+06	798122	1.53177e+06	1.53773e+06	6.34904e+06	2.16951e+06	3.61892e+06	2.17625e+06	1.29502e+06	1.02984e+06	9.83882e+06	7.88689e+06	3.37533e+06	3.16634e+06	2.79646e+06	1.31808e+06	3.03725e+06	8.06141e+06	5.24258e+06	1.91951e+06	2.19893e+06	893651	2.08642e+06	2.41332e+07	4.84864e+06	5.88073e+06	3.54482e+06	9.5232e+06	1.83779e+07	1.65673e+06	3.0841e+06	9.53734e+06	1.16432e+06
C09171	M273T213.neg	9.48012e+07	6.64947e+07	0.701412	-0.511666	0.00401889	0.035285	4.80218e+07	2.30071e+07	4.21382e+07	4.80984e+07	119706989	2.66299e+07	2.06895e+07	1.11663e+08	8.17758e+07	9.15595e+07	3.43082e+07	7.24326e+07	1.62407e+08	9.12135e+07	8.87164e+07	9.77409e+07	8.59153e+07	1.40389e+08	1.60617e+08	4.74612e+07	8.83721e+07	1.72764e+08	1.04443e+08	7.91241e+07	4.44669e+07	1.02839e+08	5.21857e+07	1.36087e+08	1.53547e+08	2.7226e+08	1.54437e+08	7.31435e+07	6.52295e+07	1.59845e+08	7.35539e+07	86051958	2.76365e+07	2.65197e+07	3.5787e+07	5.91965e+07	2.01107e+07	3.57197e+07
C18912	M274T177.pos	1.77252e+07	4.72562e+07	2.66604	1.4147	0.00338265	0.0183541	4.2269e+06	1.24335e+08	4.74996e+07	1.665e+06	3.46212e+06	1.27734e+06	4.43539e+07	6.01229e+06	3.61339e+07	2.39552e+06	986060	816259	1.38067e+07	2.54458e+07	5.86165e+06	1.10418e+07	3.68873e+06	883075	3.63092e+06	7.47304e+06	2.94417e+06	3.89251e+06	4.09013e+06	4.35142e+06	689316	3.14654e+06	1.93417e+06	1.25289e+06	1.19e+06	2.62999e+07	2.47792e+06	2.85341e+07	7.50145e+06	4.697e+06	823460	1.99288e+08	4.73097e+06	5.75045e+07	1.65484e+06	1.72803e+06	4.78184e+07	5.16467e+06
C06946	M275T127.pos	2.16325e+07	5.38873e+07	2.49103	1.31674	0.00291463	0.0164006	2.27411e+07	8.04593e+06	4.07191e+06	5.68763e+06	2.11191e+07	5.79886e+06	4.74554e+06	1.04803e+07	6.10198e+06	3.72656e+06	7.06802e+06	1.14537e+07	5.30852e+06	4.0427e+06	6.98835e+06	8.76362e+06	4.46971e+06	952714	1.15082e+07	2.49106e+06	7.67734e+06	1.13305e+07	6.64449e+06	4.91909e+06	3.80709e+07	5.28757e+06	1.03862e+07	1.77415e+06	4.50058e+06	5.03705e+06	7.15243e+06	5.47508e+06	502616389	7.07682e+06	3.10306e+06	2.15331e+06	6.38455e+06	5.77309e+07	3.98114e+06	1.11049e+08	1.70751e+07	2.2254e+06
C05512	M275T177.pos	1.63881e+08	5.543e+07	0.338234	-1.56391	8.74e-07	8.29e-05	7.81865e+07	6.80959e+07	6.86595e+07	2.18695e+08	199177547	4.23792e+08	9.56255e+06	7.75811e+07	4.85891e+08	4.01884e+08	1.07539e+08	1.99084e+08	1.8463e+08	1.83282e+08	6.19258e+07	8.51952e+07	4.29799e+08	8.03928e+07	5.20162e+07	2.16446e+08	3.43341e+07	1.73355e+08	1.45479e+08	9.3302e+07	2.80801e+08	2.44311e+08	1.74209e+08	3.52214e+07	1.15021e+08	4.1388e+07	1.68912e+08	1.05777e+08	2.80814e+08	8.95913e+07	214755396	7.05951e+07	4.0647e+06	3.18756e+07	1.00693e+08	3.06063e+07	3.41651e+06	5.18229e+06
C06606	M276T198.pos	6.62442e+07	14570346	0.219949	-2.18476	1.24e-05	0.000382653	3.41655e+07	6.76362e+07	5.67778e+06	4.25443e+06	1.8453e+07	684539	8.21145e+06	3.34219e+07	2.76685e+08	3.36602e+07	1.34698e+07	225190115	1.18384e+08	8.69789e+07	1.14223e+08	9.02359e+07	7.44094e+07	5.38534e+06	2.13211e+08	8.30531e+07	1.20097e+07	2.15481e+07	177667822	2.08561e+08	3.18671e+07	4.16012e+07	2.72939e+06	3.89391e+06	5.16088e+07	1.84699e+07	1.61539e+08	1.58409e+06	2.77899e+07	5.78755e+07	1.08851e+07	4.7771e+07	2.76658e+06	1.8172e+07	2.73992e+06	2.69036e+06	1.64976e+06	6.07023e+06
C13732	M276T389.pos	5.10217e+07	1.64147e+08	3.21721	1.68581	0.0108949	0.0432128	1.3315e+07	2.91946e+08	6.7825e+07	1.51281e+07	2.10263e+07	3.67407e+07	3.00002e+07	5.90419e+07	2.94155e+08	1.40209e+07	1.24e+07	1.96531e+07	6.82568e+07	1.63731e+08	2.98683e+07	3.05383e+07	4.52361e+07	2.75816e+07	3.01982e+07	9.09734e+07	2.26689e+07	2.9295e+07	1.16432e+07	2.36495e+07	1.96732e+07	3.08946e+07	8.41009e+06	1.62432e+07	2.72293e+07	138409700	1.23741e+07	2.78927e+07	4.23663e+07	1.36166e+07	1.40837e+07	3.66943e+07	7.32581e+07	3.77552e+08	5.22628e+06	1.9978e+07	551827251	2.34406e+08
C21730	M276T450.pos	4.89045e+07	2.63931e+07	0.539686	-0.889808	0.0115614	0.0451051	3.19727e+07	1.02729e+07	9.04925e+07	1.29003e+08	4.30793e+07	2.7474e+08	1.68161e+06	1.50348e+07	5.4312e+07	5.9062e+07	5.52734e+07	6.94617e+07	2.23705e+07	4.88006e+07	5.33265e+07	2.87238e+07	9.0709e+07	72908902	4.14564e+07	2.94257e+07	3.49666e+07	2.27769e+07	1.75584e+07	1.1771e+07	2.84295e+07	3.27057e+07	1.14223e+07	1.99336e+07	4.4366e+07	1.58159e+07	1.93007e+07	1.02289e+08	1.11027e+08	23294464	6.37353e+06	3.64262e+07	3.20232e+06	1.76823e+07	4.45355e+07	3.47537e+07	6.28894e+06	1.57884e+07
C05282	M277T295.pos	9.74666e+07	5.63686e+07	0.578338	-0.790015	0.0460733	0.125994	4.66262e+07	3.78628e+06	1.4796e+08	9.3859e+07	7.93593e+07	1.0784e+08	3.89301e+07	9.97278e+06	1.44334e+07	9.36258e+07	2.03929e+08	1.06252e+07	4.92966e+08	3.35127e+08	2.94469e+07	9.09801e+06	1.12568e+08	9.58385e+07	8.99982e+06	4.56249e+07	2.62957e+08	7.13855e+07	1.81964e+07	1.63599e+08	1.45143e+08	1.20789e+07	2.41944e+08	8.90627e+07	8.69706e+07	2.80405e+06	1.68258e+08	7.2111e+07	1.19086e+07	1.79674e+07	2.44157e+06	1.61352e+08	2.3713e+07	3.739e+07	3.48269e+06	1.60482e+07	6.70281e+07	7.39792e+07
C10494	M277T36.pos	4.79433e+07	3.04245e+07	0.634593	-0.656095	0.0227137	0.075724	2.30141e+07	1.79466e+07	1.2636e+07	1.92425e+07	1.16008e+07	2.25737e+07	1.34653e+07	5.41623e+07	6.42026e+07	3.7157e+07	2.02794e+07	2.63586e+07	2.34573e+07	4.20747e+07	1.06152e+07	2.01961e+08	3.08678e+07	2.28496e+07	2.52317e+07	4.34789e+07	3.11805e+07	1.5025e+08	5.76558e+07	1.37782e+08	2.54206e+07	2.77925e+07	1.32197e+08	2.24228e+07	1.40424e+08	1.46787e+08	4.5394e+07	3.36597e+07	1.17728e+07	2.64442e+07	7.56693e+06	6.03185e+06	8.58385e+06	1.08619e+07	2.58448e+07	1.03826e+08	3.35576e+07	6.81107e+06
C06427	M279T34.pos	3.69521e+08	2.72285e+08	0.736858	-0.440541	0.00293377	0.0164395	2.38712e+08	2.3837e+08	4.01269e+08	3.48715e+08	5.55305e+08	2.41016e+08	2.65024e+08	2.62272e+08	2.25255e+08	2.68715e+08	3.02062e+08	3.3586e+08	3.1454e+08	5.72789e+08	3.19948e+08	7.06601e+08	7.02297e+08	7.65803e+08	2.37476e+08	1.9505e+08	2.88131e+08	2.0965e+08	3.24036e+08	5.01225e+08	1.61471e+08	5.29506e+08	3.22533e+08	2.61287e+08	2.531e+08	5.83183e+08	3.28546e+08	4.2335e+08	4.7537e+08	667486617	2.43052e+08	2.33761e+08	1.94056e+08	159472691	137170708	2.28168e+08	116449838	358273290
C06971	M280T240_2.pos	1.65931e+07	8.06661e+06	0.486143	-1.04055	0.00151478	0.0101062	1.50814e+06	8.38803e+06	1.50435e+06	6.87119e+06	3.11187e+07	1.96187e+06	1.67346e+07	4.58023e+06	766261	8.02156e+06	2.11316e+06	3.43018e+07	4.77889e+06	137054228	1.68762e+07	9.70013e+06	5.42271e+07	4.31063e+06	5.60206e+07	8.79951e+06	4.1178e+06	1.90074e+06	1.86522e+07	3.09766e+06	6.44069e+06	2.54885e+06	1.94375e+06	2.97102e+07	1.32315e+07	6.5343e+06	1.0549e+07	3.71267e+06	3.43617e+07	9.80749e+06	8.12595e+06	3.29791e+07	3.87753e+06	1.46634e+06	3.99159e+06	1.48554e+06	1.66449e+06	616974
C01690	M280T303_1.pos	5.96541e+07	2.50313e+07	0.419608	-1.25289	0.00944077	0.0390425	1.69462e+08	4.56081e+06	4.04289e+07	3.42588e+07	4.98391e+07	1.02348e+08	3.96504e+06	6.42182e+07	6.12249e+06	1.14614e+07	1.4411e+07	9.6429e+06	1.042e+07	1.6461e+06	1.86459e+08	6.30516e+06	6.6677e+06	1.17155e+08	1.54455e+08	4.0552e+06	1.78405e+06	3.16831e+07	6.68641e+08	4.76696e+06	1.82328e+08	7.34781e+06	436356	3.41036e+06	2.8234e+07	1.79303e+07	1.2032e+07	4.93272e+07	1.21886e+06	4.25211e+07	1.87228e+06	9.61308e+07	2.95625e+06	6.33192e+07	1.27785e+08	3.458e+06	2.65948e+06	2.61261e+06
C19219	M280T344.pos	1.52022e+07	7.55001e+06	0.49664	-1.00973	6.55e-05	0.00115342	1.24295e+07	2.4e+07	6.6556e+06	2.92601e+07	2.13276e+07	7.97186e+06	1.04493e+07	7.29194e+06	9.34771e+06	2.35477e+07	2.60715e+06	1.80704e+07	1.5102e+07	18073898	1.7052e+07	2.48178e+07	2.55555e+07	3.28242e+07	5.90934e+06	2.04459e+07	1.04317e+07	8.96811e+06	1.01317e+07	7.93011e+06	4.52509e+06	2.07219e+07	1.00247e+07	9.33502e+06	1.31617e+07	1.15882e+07	4.49792e+06	2.13635e+07	1.5964e+07	3.84731e+07	8.1765e+06	1.92457e+07	2.42906e+06	1.41442e+07	289048	7.64459e+06	2.82245e+06	7.12515e+06
C02740	M281T310.pos	6.17029e+06	3.16935e+07	5.13647	2.36078	0.00843572	0.0360286	1.44342e+07	135771	1.90496e+06	4.05341e+06	4.3827e+06	2.66529e+06	1.81174e+06	5.10532e+06	74489.2	1.25088e+06	1.12123e+06	523583	498609	131228	801147	242362	2.31769e+06	1.03084e+07	1.22976e+07	68747.4	505862	2.45876e+06	5.76563e+07	275140	1.62345e+07	1.58572e+06	559783	163008	2.41875e+06	1.52654e+06	828321	5.3878e+07	90734.8	3.08546e+06	6.54408e+06	1.01903e+07	3.70582e+07	2.02172e+06	1.01468e+07	4.7257e+07	2.01793e+07	1.20318e+07
C20579	M281T351.pos	2.77686e+07	1.48961e+07	0.536439	-0.898514	0.0047324	0.02329	6.19194e+06	3.03244e+07	2.66628e+06	1.84238e+07	2.29239e+07	6.00216e+06	8.99073e+07	2.21865e+07	3.03449e+07	2.02293e+07	9.6114e+06	2.99831e+07	4.93824e+07	2.77963e+07	146818239	8.5294e+07	3.3281e+07	8.45156e+06	2.71965e+07	1.10236e+07	3.10753e+07	1.43639e+07	4.14119e+07	3.76397e+07	6.97383e+06	1.33143e+07	7.48347e+06	8.5483e+06	1.48306e+07	3.44321e+07	2.25248e+07	12249641	2.17992e+07	3.57498e+07	4.42197e+06	1.48105e+07	4.02526e+06	5.86169e+06	4.38651e+06	3.416e+06	6.58953e+06	6.29903e+06
C11767	M282T325.pos	8.76175e+06	6.5023e+06	0.742123	-0.430269	0.00997767	0.0405887	1.26588e+06	6.35521e+06	3.82754e+06	8.36363e+06	1.14581e+07	8.83778e+06	1.67544e+07	1.16227e+07	9.03096e+06	1.40478e+07	5.33017e+06	1.16089e+07	8.0514e+06	7.71252e+06	1.32039e+07	1.31403e+07	1.11197e+07	8.41752e+06	1.5302e+07	2.75548e+06	1.24792e+07	9.16426e+06	8.78645e+06	8.72453e+06	4.71481e+06	4.08109e+06	4.53186e+06	7.01504e+06	8.13351e+06	7.62994e+06	5.45559e+06	1.04986e+07	6.49563e+06	1.15776e+07	5.12565e+06	1.28032e+07	1.55781e+06	9.05254e+06	1.12893e+06	4.21855e+06	1.33558e+06	4.37794e+06
C13666	M283T166.neg	2.66452e+08	8.88839e+07	0.333583	-1.58388	2.95e-06	0.00064744	9.92234e+07	6.68184e+07	1.68077e+08	1.01181e+08	9.26862e+08	8.1236e+07	1.91843e+08	2.92206e+08	2.3292e+08	6.7432e+08	6.87987e+07	3.09326e+08	1.20406e+08	5.63663e+08	1.80251e+08	9.63919e+07	1.85477e+08	1.27159e+08	2.64963e+08	3.30701e+08	3.3324e+08	1.14708e+08	1.73665e+08	3.45368e+08	379773940	1.54854e+08	7.52958e+07	4.73226e+08	1.63266e+08	3.91769e+08	2.72536e+08	1.78591e+08	2.3887e+08	2.28593e+08	1.9527e+08	7.91427e+08	2.17654e+08	1.52045e+08	1.54759e+08	2.66764e+07	6.41122e+06	4.80355e+07
C17045	M283T22.neg	7.52773e+06	1.97109e+08	26.1844	4.71063	0.00325953	0.0310242	1.83601e+06	1.98212e+07	2.86539e+06	953007	3.7739e+06	2.86436e+06	1.7627e+07	1.39232e+07	3.13038e+06	3.32042e+06	3.31048e+07	1.40007e+06	4.39948e+06	1.02452e+06	4.65864e+06	2.43192e+07	623855	4.08486e+06	3.66562e+06	2.70836e+07	2.01426e+07	2.59783e+07	1.82018e+06	4.27361e+06	5.31049e+06	1.04334e+06	4.58763e+06	2.51269e+06	7.17081e+06	5.66426e+06	2.49493e+06	823672	3.29659e+06	6.08249e+06	2.21989e+06	3.09727e+06	3.07586e+06	2.26186e+07	1.82294e+06	4.80293e+06	2.83504e+08	2169832694
C05300	M285T196.neg	1.01444e+08	9.25374e+07	0.912204	-0.132571	0.00167231	0.0207559	4.78118e+06	8.56236e+07	4.38899e+06	1.80888e+07	4.49041e+07	3.48071e+07	1.35652e+08	4.23698e+07	9.2786e+08	1.67872e+07	6.41572e+06	1.59209e+07	1.68489e+07	1.73483e+07	6.9488e+08	1.29008e+07	5.9028e+07	6.52893e+06	1.36353e+07	1.45987e+07	8.259e+06	4.12217e+06	4.57618e+07	7.01407e+07	7.96983e+06	1.4521e+07	3.22378e+08	7.53189e+07	3.15539e+07	1.97533e+07	1.5495e+08	3.18991e+07	1.57842e+08	1.03637e+08	7.27823e+07	3.57716e+08	5.22342e+06	1.25834e+07	7.44662e+06	4.3618e+06	3.52918e+06	4.06432e+06
C00280	M285T238_2.neg	9.60196e+08	7.04736e+08	0.73395	-0.446245	0.000656309	0.0116607	557506546	4.86601e+08	4.9857e+08	1225055217	1353088276	4.00985e+08	3.00852e+08	5.2171e+08	6.08124e+08	1796876551	260960029	1279303976	1325495486	1574076023	5.75005e+08	7.4824e+08	1434629524	1186444067	1455148774	4.91719e+08	1292123145	1456744062	5.88878e+08	8.375e+08	8.38042e+08	1240917305	1.50977e+08	1373979660	1008394401	2636644357	7.48489e+08	3.0915e+08	6.85941e+08	8.32556e+08	1062942464	1423382696	4.57835e+06	1002713620	8.02167e+08	7.81203e+08	5.20624e+08	7.0333e+07
C16681	M285T31.pos	6.44735e+07	4.30402e+07	0.667564	-0.583023	0.000597026	0.00518985	2.38127e+07	1.17115e+08	1.51902e+07	9.29561e+07	3.19106e+07	7.37526e+07	5.81283e+07	6.35661e+07	4.0773e+07	6.84367e+07	3.7576e+07	8.18527e+07	1.37387e+08	6.29634e+07	4.35287e+07	1.13323e+08	3.43856e+07	4.15346e+07	4.58753e+07	5.2281e+07	2.0544e+08	6.81141e+07	5.52786e+07	3.79762e+07	4.06538e+07	1.85446e+08	5.87245e+07	3.49534e+07	4.72482e+07	4.85622e+07	4.51472e+07	4.68076e+07	4.95346e+07	5.69153e+07	2.26871e+07	8.12068e+07	2.67702e+07	3.43946e+08	9.06447e+06	3.68619e+07	1.39671e+07	1.63185e+07
C05334	M285T33.neg	20367977	6.22813e+08	30.578	4.93442	0.000826071	0.0134694	5.05397e+06	1.52752e+07	1.03567e+08	6.42395e+07	2.72643e+06	1.1803e+07	5.99914e+06	2.65369e+07	4.09798e+06	11875259	5.34326e+07	2.32223e+07	7.3283e+06	3.36114e+07	8.71373e+06	6.37275e+06	2.50516e+07	5.62443e+06	7.88814e+06	1.48932e+07	5.48658e+07	2.24536e+07	2.76154e+06	8.87876e+06	1.60862e+07	3.25103e+06	1.46544e+07	2.06113e+06	1.12197e+08	3.53716e+06	1.05277e+07	1.52066e+06	1.00496e+07	7.89904e+06	3.33482e+06	2.18564e+07	6.94961e+06	1306165801	4.19104e+06	1.56962e+06	3.76281e+07	3.83355e+07
C14536	M285T45.pos	7.92318e+07	2.78576e+08	3.51596	1.81392	0.0382213	0.110188	1.94258e+07	1.54431e+07	1.87622e+08	1101092632	3.17063e+07	4.41429e+06	2.06711e+07	133443795	5.49158e+06	3.59266e+07	1.23894e+08	5.01985e+06	6.44298e+06	2.32072e+07	4.03898e+07	3.73315e+07	7.90692e+07	1.80284e+07	3.5853e+06	5.47916e+06	2.32781e+07	232964132	2.44158e+07	1.00266e+08	1.14719e+08	6.64767e+07	1.59214e+07	6.5144e+06	1.56276e+08	1.58222e+07	5.47945e+07	1.16735e+07	2.66522e+06	7.05159e+07	4.11261e+07	1.72311e+07	1.52018e+08	3.15717e+08	3.79551e+08	2.24788e+08	8.14531e+07	4591810856
C11083	M289T239.pos	3.96986e+07	3.09912e+07	0.780662	-0.35723	0.00905976	0.0378382	3.27553e+07	4.97127e+07	5.05841e+06	1.36456e+07	4.97534e+07	5.18776e+07	1.12322e+08	6.49333e+07	4.57122e+07	1.13269e+07	3.15276e+06	1.98894e+07	7.06775e+07	1.99614e+07	2.45927e+07	1.80825e+07	3.03912e+07	2.53795e+07	9.30495e+07	6.67751e+06	3.77162e+07	2.89097e+07	3.87637e+07	3.16013e+07	2.27472e+07	4.17287e+07	1.61115e+07	2.38421e+07	13873228	59538506	6.26698e+07	2.90658e+07	1.8787e+07	113736621	6.11235e+07	7.99829e+07	1.10803e+07	1.43703e+07	3.40218e+07	1.82522e+07	1.34367e+07	3.28476e+06
C09662	M289T473.pos	1.192e+08	6.40948e+07	0.537709	-0.895104	0.00561368	0.0264963	1.06164e+08	5.04435e+07	8.4548e+07	8.28952e+07	1.80413e+08	1.71948e+08	1.81202e+06	7.72891e+07	2.30766e+08	5.62383e+07	3.7082e+07	9.85396e+07	1.79902e+08	1.99906e+08	9.64931e+07	1.37404e+08	7.71915e+07	1.20288e+08	2.35167e+08	4.93434e+07	8.87755e+07	114206091	3.47705e+08	1.0529e+08	1.25144e+08	2.34682e+08	4.28019e+07	5.58699e+07	1.09115e+08	1.22228e+08	7.44261e+07	6.41446e+07	2.68213e+07	4.47565e+08	4.89929e+07	9.59327e+06	7.89845e+06	1.06079e+08	2.57852e+07	3.63134e+07	1.69612e+07	1.36809e+08
C09016	M291T335_2.pos	9.83833e+06	4.41238e+07	4.48488	2.16507	0.00169818	0.0109497	4.42593e+06	2.00361e+07	1.9427e+06	2.34932e+06	1.68842e+07	2.35588e+06	3.26747e+07	1.41258e+07	3.95822e+06	6.54886e+06	3.84473e+06	8.72553e+06	9.73816e+06	6.46478e+06	7.20682e+06	7.77642e+06	8.51225e+06	5.94666e+06	8.38147e+06	3.18636e+06	5.45664e+06	6.52891e+06	9.31749e+06	7.82616e+06	5.99388e+06	1.32267e+07	3.55076e+06	3.45061e+06	1.96142e+06	1.13116e+07	7.96658e+06	5.02837e+06	4.48484e+06	3.93933e+07	4.76167e+07	5.98126e+06	3.15758e+07	1.05552e+07	7.86119e+07	6.82195e+07	9.97106e+06	1.28493e+07
C02713	M292T291.neg	6.751e+08	1.6911e+08	0.250496	-1.99714	0.000369664	0.00845689	7.93905e+07	6.09122e+06	2.20677e+08	1621705372	6.10724e+08	2.87827e+08	7.70661e+06	4.33321e+06	2.04738e+08	2038762946	3.4098e+08	8.50715e+08	1.12083e+07	8.43765e+08	453329507	2.80228e+08	1474199934	2.5026e+08	8.24401e+08	1603995774	1279853668	1150878172	1.28733e+08	4.90498e+08	9.51626e+08	6.46241e+08	1.17753e+08	1842254502	1283114986	5.41155e+06	3.9485e+08	1481774576	7.29288e+08	5.34683e+08	467669578	7.83946e+08	645148	2.37096e+08	2.35935e+08	9.67905e+06	3.70541e+07	1.15838e+07
C03204	M293T414.neg	4.84637e+06	2.05766e+07	4.24578	2.08603	0.0459402	0.162771	2.0141e+06	5.50806e+06	509675	4.08481e+06	3.08151e+06	699104	1.84554e+07	7.21268e+06	6.50476e+06	7.52222e+06	1.28873e+06	2.07128e+07	5.33201e+06	4.0077e+06	8.09608e+06	1.29439e+06	2.03495e+06	1820450	6.11306e+06	5.0165e+06	1.01744e+06	3.16398e+06	4.29428e+06	6.75081e+06	3.83993e+06	5.3065e+06	663326	588470	1.03795e+06	6.70182e+06	4.44395e+06	1.29922e+06	1.00171e+07	1.71e+06	4.53243e+06	7.79332e+06	2.38021e+07	3.29654e+06	1.31916e+07	1.07902e+08	2.58595e+06	3.28105e+07
C18479	M294T295.pos	1.71819e+07	7.84941e+06	0.456842	-1.13023	0.000180664	0.00223131	4.55949e+06	1.05209e+07	1.84929e+07	4.25007e+07	1.14518e+07	2.66292e+07	9.91348e+06	5.58573e+06	1.43329e+07	2.27218e+07	20779286	2.02293e+07	3.76831e+06	2.16042e+07	5.92956e+06	6.74793e+06	2.8867e+07	2.05471e+07	3.43475e+07	3.2323e+07	1.37549e+07	2.74881e+07	1.17402e+07	1.39383e+07	3.10235e+07	1.55535e+07	1.03027e+07	1.24457e+07	1.96831e+07	4.42255e+06	2.69967e+07	2.90557e+07	1.2951e+07	1.39052e+06	7.83769e+06	1.81116e+07	264020	1.48727e+07	7.40616e+06	9.14559e+06	6.02921e+06	3.24501e+06
C16626	M298T248.pos	1.82631e+08	2.69575e+07	0.147607	-2.76017	2.8e-07	4.51e-05	1.24618e+07	2.50027e+07	1.02916e+07	5.58338e+08	8.00285e+07	5.923e+07	6.69346e+06	2.60527e+07	2.04454e+08	6.24778e+08	2.95374e+07	3.58623e+08	5.38901e+07	1.7312e+08	2.68831e+07	7.20777e+07	2.62364e+08	1.6578e+07	3.09168e+08	3.54302e+08	135542106	5.33973e+08	3.50783e+07	1.41027e+08	4.13013e+08	131802082	8.70192e+06	5.90092e+08	3.06932e+08	1.81274e+08	1.76662e+07	3.89886e+08	2.55637e+08	7.97542e+07	4.78365e+07	4.2616e+07	1.00611e+07	2.1586e+07	2.65292e+07	2.25655e+07	2.6458e+06	1.32793e+07
C05285	M299T182.neg	3.01198e+08	6.61398e+07	0.219589	-2.18712	4.1e-07	0.000254811	4.79542e+07	1.29243e+07	6.72454e+07	9.02389e+07	4.01787e+08	137296596	3.44618e+07	1.48019e+08	5.9888e+08	1170384741	4.84421e+07	1.79862e+08	2.55992e+08	3.67222e+08	316644377	2.27416e+08	8.54091e+08	1.155e+08	2.9928e+08	1.22963e+08	2.41926e+08	6.77761e+07	2.11538e+08	1040936969	5.61179e+08	2.16246e+08	4.66335e+07	860460356	227441579	3.22113e+08	8.71466e+08	6.64345e+07	3.76018e+07	4.12074e+08	9.82569e+07	6.44304e+07	1.27707e+06	1.34669e+08	2.45881e+07	2.15284e+07	1.13745e+07	4.72159e+06
C12144	M300T127_1.pos	1268470567	3.76966e+08	0.297181	-1.75058	0.00720068	0.0317183	3.25982e+08	7.12584e+07	1245340880	1441221729	1.23967e+08	2.68567e+08	2.7448e+07	6.74304e+07	1629452872	7.90022e+08	8.98982e+08	4.60073e+08	1.24257e+08	5.03674e+08	1.27271e+08	10663458243	1284223695	1830422439	1.53011e+08	4.89505e+08	5500590081	1122048584	3.01223e+08	2065963838	1908490762	1108411669	1498485674	8.44372e+08	1022110568	2.47544e+08	9.3183e+07	1857018017	3.31859e+08	1.24972e+08	2.56959e+07	5087403158	1.66287e+08	5.35812e+08	2.03492e+08	9.46022e+07	7.22205e+08	2.02056e+08
C11889	M301T294.neg	9.45202e+07	4.80645e+07	0.50851	-0.975652	2.13e-06	0.00052701	7.27195e+07	8.70863e+07	8.03888e+07	5.39663e+07	3.98397e+07	3.06584e+07	1.09643e+07	6.89367e+07	2.16306e+08	1.18385e+08	2.01708e+07	4.07109e+07	1.15082e+08	1.23138e+08	4.29455e+07	1.1375e+08	8.98702e+07	3.74052e+07	1.32504e+08	5.83494e+07	7.65612e+07	5.28642e+07	1.5294e+08	4.56279e+07	1.45971e+07	6.27691e+07	3.70467e+07	9.53511e+07	3.54321e+08	1.7789e+08	166959996	8.83539e+07	7.15527e+07	2.79883e+07	7.81305e+07	3.46594e+08	2.3441e+06	6.14805e+07	3.43868e+06	2.66694e+06	2.33731e+06	4.12033e+06
C18166	M301T327_1.neg	6.27297e+08	1.99834e+08	0.318564	-1.65034	0.000394165	0.00869105	7.5204e+06	2.27389e+07	5.69093e+06	2.57246e+06	1.29805e+07	3.44897e+06	3.89252e+07	1558284218	1.74624e+07	4.7322e+07	3.02975e+06	6.20903e+06	1.48085e+07	4.91943e+07	8.80591e+06	1.18431e+07	3.08785e+08	3.21532e+07	5.78429e+06	1.5271e+06	1.11158e+07	3.1784e+06	2782772448	1926662026	5.1963e+06	8.26368e+06	1.61118e+06	2329235087	1341232227	7.40626e+07	4419477080	8.59141e+08	8.10012e+06	2946803409	3565887268	1.40885e+08	4.41009e+06	3.36171e+06	3.87162e+06	512532	1.68474e+06	314020
C10947	M302T314.pos	2.52049e+07	7.30687e+06	0.289899	-1.78638	0.00178416	0.0114101	7.80647e+06	3.18095e+07	3.44633e+06	3.99744e+06	4.83793e+06	1.13486e+07	5.80856e+07	4.5908e+06	8.91775e+06	3.14859e+06	1.55216e+06	3.33646e+07	1.63144e+07	2.75606e+08	9.51519e+06	1.08917e+07	2.48009e+07	1.58569e+06	7.41038e+06	4.46573e+07	9.63e+06	6.84461e+06	1.68098e+08	5.55673e+06	21932078	1.98456e+07	2.95943e+06	1.35559e+07	5.49904e+06	6.6788e+06	1.24877e+07	3.39547e+07	7.11664e+06	1.97506e+07	3.67298e+06	6.10535e+06	7.00885e+06	1.94339e+06	3.03898e+06	1.7541e+06	1.23276e+07	1.40072e+06
C01709	M303T181.pos	9.5876e+06	6.32122e+08	65.9312	6.04289	0.00150777	0.0100655	1.00239e+06	6.86424e+06	1.36977e+06	3.3113e+07	7.35399e+06	1.32814e+07	7.98147e+06	1.20749e+07	7.37318e+06	6.99081e+06	3.44201e+06	8.37137e+06	8.91908e+06	1.42553e+07	4.61584e+06	1.70069e+06	8.86344e+06	9.04671e+06	1.02571e+07	1.25162e+07	8.61894e+06	7.54651e+06	1.4729e+07	3.87549e+06	854747	8.38315e+06	4.31834e+06	6.1284e+06	6.45398e+06	6.86154e+06	1.00041e+07	3.24415e+07	4.0764e+06	1.25052e+07	8.45286e+06	3.05106e+07	5.44313e+07	3.65741e+08	2.16758e+07	1.45273e+07	1.05523e+07	5.50608e+06
C06428	M303T31.pos	2.10713e+08	1.90164e+08	0.902477	-0.148038	0.0152034	0.0557222	3.4337e+07	5.98554e+08	1.35237e+07	4.72278e+08	7.14336e+07	3.94839e+08	1.20554e+08	279302810	2.75113e+07	2.53622e+08	5.26657e+07	1.26765e+08	8.07297e+08	7.13784e+07	3.05794e+07	6.27301e+08	3.11786e+07	2.26912e+07	5.64141e+07	5.24006e+07	1740186419	1.12182e+08	2.77723e+07	6.69454e+07	3.46498e+07	7.01771e+08	2.17705e+07	1.81973e+07	7.8067e+07	2.97635e+07	2.17945e+07	4.68695e+07	1.01059e+08	5.84623e+07	3.15978e+07	3.49953e+08	2.35974e+07	3114876238	1.02549e+07	3.2552e+07	5.07254e+06	1.69716e+07
C00219	M303T41.neg	1.45966e+08	5.45812e+08	3.73932	1.90278	0.000412258	0.00893764	2.07544e+08	6.0595e+07	8.12769e+07	2.64446e+08	6.06654e+07	7.22947e+07	1.2408e+08	1.25021e+08	1.13376e+08	1.69952e+08	3.97328e+08	8.3766e+07	4.63064e+07	3.01704e+08	4.188e+07	6.13711e+07	1.65015e+08	114478271	1.50536e+08	2.16008e+08	1.62827e+08	3.50617e+08	3.33273e+07	1.26176e+08	3.34098e+08	1.01741e+08	1.34756e+08	1.9877e+08	1.11766e+08	9.92096e+07	2.8227e+07	4.22033e+08	9.85106e+07	1.17556e+08	2.81686e+07	4.93397e+07	8.16233e+08	1.22179e+08	2756751755	221946024	7.00162e+07	3.22413e+08
C18659	M304T174.pos	5.91924e+07	3.7392e+07	0.631703	-0.662681	0.00266377	0.0152943	2.00269e+07	3.92633e+07	2.63935e+07	6.42298e+07	4.19399e+07	1.68385e+08	1.17961e+07	7.49107e+07	3.4875e+07	4.82173e+07	2.69444e+07	8.19308e+07	4.09195e+07	3.9922e+07	3.82956e+07	3.45892e+07	7.69749e+07	4.69823e+07	3.51548e+07	5.5065e+07	3.19741e+08	3.36007e+07	6.00242e+07	7.47127e+06	3.02496e+07	6.19632e+07	3.19084e+07	4.6397e+07	2.30383e+07	6.12538e+07	1.35266e+06	1.84638e+08	5.08376e+07	7.97784e+07	6.88843e+07	6.29714e+07	1.41701e+06	2.70175e+07	3.25138e+07	1.25255e+06	4.23058e+07	6.08788e+06
C06574	M304T311.neg	4.59356e+06	1.34818e+07	2.93494	1.55333	0.00889722	0.058511	2.21359e+06	5.30745e+06	5.50671e+06	1.70317e+06	1.50229e+06	1.40489e+06	2.91344e+06	5.6888e+06	5.38733e+06	1.04321e+06	1.26786e+06	1.59501e+06	9.61091e+06	3.03674e+07	4.90735e+06	4.84639e+06	1.76917e+06	1.85366e+06	3.41627e+06	1.4202e+07	3.28569e+06	1.51262e+07	3.58991e+06	1.24839e+06	2.03097e+06	3.08462e+06	819789	790341	1.28078e+06	7.74503e+06	330040	5.29164e+06	2.0905e+06	7.17945e+06	2.80591e+06	2.16185e+06	2.77888e+07	1.51271e+07	1.65273e+06	2.12711e+06	1.00431e+07	8.83263e+06
C00239	M306T275.neg	3.42633e+07	2.63e+07	0.767585	-0.381602	0.00845603	0.0565331	4.05318e+07	2.05464e+07	1.93241e+07	4.84903e+07	2.67402e+07	2.99563e+07	1.22158e+07	1.95838e+07	3.03539e+07	2.85118e+07	3.48119e+07	3.17316e+07	4.97669e+07	4.66992e+07	4.62776e+07	2.25017e+07	4.04708e+07	2.33204e+07	4.69719e+07	5.31664e+07	3.89473e+07	6.51999e+07	2.3938e+07	3.4184e+07	4.58161e+07	2.83304e+07	1.2661e+07	4.14253e+07	4.13177e+07	3.12599e+07	2.99869e+07	4.1521e+07	3.65829e+07	3.22049e+07	1.62055e+07	4.1925e+07	8.93453e+06	4.18264e+07	7.76822e+06	3.26976e+07	6.00379e+06	1.22399e+07
C10854	M306T356.pos	3.75468e+07	1.80108e+07	0.479689	-1.05983	0.0041808	0.0213026	2.11219e+07	4.38965e+06	1.60115e+07	2.78896e+08	1.87874e+07	2.03175e+07	5.89695e+07	2.40991e+07	7.64985e+06	2.50713e+07	2.60554e+07	1.28389e+08	2.58265e+07	1.28775e+07	2.23094e+07	3.16521e+07	7.88491e+07	1.26985e+07	1.20353e+07	2.81768e+07	1.86025e+07	1.63236e+07	8.64544e+06	2.45132e+07	2.03135e+07	1.11798e+07	2.44268e+07	1.66057e+07	5.17571e+07	1.38839e+07	9.15251e+06	6.81346e+07	1.60905e+08	1.08425e+07	6.75165e+06	3.54642e+07	8.36511e+06	2.06296e+07	2.67621e+06	1.37798e+07	7.11555e+06	7.34514e+06
C00270	M308T365.neg	2.8141e+08	5.96038e+08	2.11804	1.08273	0.00677049	0.0486692	1.93041e+08	9.2854e+07	1.87892e+08	1.21551e+08	1.61349e+07	5.72784e+07	2.94451e+06	1.99831e+07	1323346290	5.16968e+08	655466619	7.30566e+08	8.92421e+07	2552607006	1.58154e+08	4.75659e+08	1226695624	131199414	2.57843e+07	1.2225e+08	4.39134e+07	1.689e+08	5.292e+07	8.98702e+06	7.61385e+07	3.57529e+08	2.06721e+08	3.87868e+07	1.25198e+07	85249874	8.12769e+07	1.48369e+08	1.5735e+07	9.03625e+07	1.65995e+07	2.7146e+07	2.63368e+07	8.46713e+08	9.89057e+07	5.08146e+08	1.67647e+08	1142276710
C06817	M309T191.pos	2.51501e+07	1.29741e+07	0.515868	-0.954925	0.0101892	0.0411587	5.95787e+07	3.16968e+07	8.82866e+06	2.82613e+07	1.71453e+07	2.44283e+07	3.79787e+07	9.87797e+06	7.21924e+06	3.73558e+06	2.2327e+06	7.62395e+06	5.00868e+07	9.32667e+06	1.32849e+07	4.07919e+07	3.1726e+07	7.15503e+06	2.91441e+07	3.93652e+06	8.71441e+06	3.22743e+07	1.18777e+08	3.82423e+07	1.01137e+07	2.73153e+07	2.71978e+06	1.72421e+06	3.90933e+07	4.24689e+07	1.10801e+07	2.78636e+06	3.265e+06	1.14692e+08	1.1407e+07	1.6669e+07	2.33629e+06	5.49853e+06	1.91944e+07	794530	4.8588e+06	4.35396e+06
C14427	M311T167.pos	2.515e+07	1.29079e+07	0.513234	-0.962311	0.00355284	0.0189214	1.68044e+07	3.68286e+06	6.73914e+06	6.82613e+07	2.59778e+07	2.05021e+07	1.3498e+07	2.40947e+07	3.33943e+07	8.26435e+07	4.51865e+07	4.90493e+07	1.66012e+07	2.38079e+07	1.71322e+07	4.67344e+06	3.38904e+07	1.25469e+07	6.58503e+06	9.61777e+07	3.39256e+06	2.6415e+07	9.4336e+06	2.78621e+07	2.77956e+07	2.45075e+07	1.64028e+07	2.63034e+07	8.17661e+06	1.08086e+07	1.1248e+07	1.5225e+07	6.61509e+07	1.07257e+07	9.6596e+06	1.0046e+07	2.03507e+07	889482	2.31058e+07	8.90119e+06	5.87306e+06	8.90927e+06
C12580	M312T195.pos	5.4807e+06	1.30543e+08	23.8188	4.57403	7.13e-07	7.18e-05	2.0445e+06	1.2572e+07	2.88166e+06	6.53456e+06	5.41231e+06	1.14908e+06	3.83958e+06	4.50896e+06	4.55538e+06	1.65271e+06	2.76948e+06	1.3887e+06	1.34778e+06	4.0795e+06	2.3074e+06	3.9529e+06	1.14565e+06	6.468e+07	1.29764e+06	891606	2.13412e+06	3.42375e+07	2.32301e+06	1.08043e+06	4.16732e+06	1.56282e+06	179701	1.40856e+06	3.25824e+06	5.87395e+06	1.01976e+06	4.03691e+06	2.94677e+06	2.30896e+06	1.42023e+06	335477	4.25384e+08	1.94505e+07	1.73657e+06	5.59041e+07	4.12027e+07	4.57287e+08
C05076	M312T291.pos	3.86654e+07	1.68302e+07	0.435277	-1.19999	0.000721987	0.00594242	3.66888e+07	6.76016e+06	8.20112e+07	8.59763e+07	4.70417e+07	9.27533e+07	4.4393e+06	6.74582e+06	2.74898e+07	4.63719e+07	5.56528e+07	3.40596e+07	7.74104e+06	6.1585e+07	2.0958e+07	2.86158e+07	1.02131e+08	1.3659e+08	2.62279e+07	3.52846e+07	2.68036e+07	3.70825e+07	6.16617e+06	1.50889e+07	5.37124e+07	2.97481e+07	5.61626e+06	4.07667e+07	3.89535e+07	2.37948e+06	1.32648e+07	9.12085e+07	2.83729e+07	1.36543e+07	1.20643e+07	3.19465e+07	2.00582e+06	2.76183e+07	924933	24285502	1.06003e+07	1.28751e+07
C03205	M313T222_2.pos	3.15482e+06	1.7662e+07	5.59841	2.48502	0.00223875	0.0134444	1.32975e+06	377694	1.29305e+06	1.8373e+06	3.82025e+06	644265	1.05945e+07	3.69226e+06	2.79083e+06	1.94592e+06	2.13124e+06	511372	4.68181e+06	3.26284e+06	1.89015e+06	1.74179e+06	1.40318e+06	4.21864e+06	4.95371e+06	1.35962e+06	2.33987e+06	974564	3.40179e+06	688299	5.62245e+06	655140	536908	3.04059e+06	2.32557e+06	3.36217e+06	2.19074e+06	1.83261e+07	1.18006e+06	1.16475e+07	1.79577e+06	1.0058e+06	1.78531e+07	4.97194e+06	6.40467e+07	2.23457e+06	122459	4.05683e+07
C15553	M313T234.neg	3.1673e+07	1.39357e+07	0.439987	-1.18447	0.000651195	0.0116438	2.16056e+06	3.98961e+08	1.05582e+06	1.64378e+08	2.20818e+06	7.84619e+06	2.11274e+07	2.36938e+08	756370	3.02314e+07	615727	875502	1.61435e+07	2.03298e+07	3.24904e+06	2.07679e+07	4.72919e+06	2.3755e+06	3.09288e+07	1.58417e+06	2.39151e+07	1.19237e+06	2.06653e+07	3.61567e+06	1.60457e+06	7.70563e+07	1.01517e+06	1.70632e+06	1.37365e+06	1.16295e+07	2.64522e+06	8.13161e+06	5.18008e+06	4.47013e+06	1.40871e+06	7.35686e+06	159428	6.18398e+06	1.66689e+06	3.58368e+06	120239	2.47565e+06
C11863	M315T269.neg	1.72846e+07	1.08051e+07	0.62513	-0.677772	0.0146747	0.0796844	8.54753e+06	3.85606e+07	1.32631e+07	2.24632e+07	4.27606e+06	3.43793e+06	1.79058e+07	9.95221e+06	2.63348e+07	1.85494e+07	862022	4.88039e+06	5.60816e+07	2.60445e+06	1.67328e+07	1.28491e+07	3.06742e+07	7.2649e+06	2.1866e+07	3.33949e+06	4.93639e+06	1.77053e+06	1.23139e+08	1.23083e+07	1.95512e+06	2.01936e+07	2.25952e+06	4.94999e+06	5.38259e+06	9.20327e+06	4.13364e+06	8.17058e+07	3.98469e+06	4.8217e+06	5.74353e+06	1.53131e+07	856560	3.68738e+07	185669	1.28807e+06	7.13812e+06	1.43015e+06
C17784	M315T32_1.pos	4.34731e+07	3.90725e+07	0.898775	-0.153969	0.00179627	0.0114674	2.02132e+07	9.10284e+06	2.63219e+07	9.14256e+06	771388	8.65039e+06	476060	3.24643e+07	1.49558e+07	2.87969e+07	6.74877e+06	212187	1.01033e+07	2.17386e+07	1.37947e+07	86814.7	3.62399e+07	4.69152e+06	1.13236e+07	3.80231e+07	608650	1.2502e+06	7.40861e+06	1.97126e+06	1.11574e+06	2.02715e+07	7.60925e+06	3.24033e+06	1097592094	2.96915e+06	69866.9	8.9819e+07	1.77363e+07	1.88824e+07	145110	484291	1.31913e+07	5.07528e+07	10663626	9.0651e+07	1.74304e+08	1.30554e+08
C09742	M315T445.pos	3.88728e+07	1.72339e+07	0.443341	-1.17351	0.00290617	0.0163687	1.25948e+07	8.30219e+06	2.2784e+07	2.20836e+07	2.18933e+07	1.38322e+07	7.35083e+06	8.47787e+07	6.11982e+07	1.74173e+07	9.77702e+06	1.33278e+07	5.11102e+07	5.7062e+07	1.59059e+08	4.267e+07	3.23821e+07	2.0039e+07	3.89418e+07	1.15366e+07	8.72189e+07	2.1425e+08	1.88393e+07	3.63147e+07	8.11846e+06	3.71596e+07	1.99534e+07	1.88382e+07	5.88739e+06	2.57607e+07	3.63845e+07	3.04903e+07	1.65084e+07	1.24652e+08	4.24692e+06	6.65911e+06	5.51921e+07	2.01031e+07	3.35229e+06	7.28452e+06	1.42025e+07	1.19245e+07
C12508	M316T232.neg	1.2275e+08	5.56137e+07	0.453063	-1.14222	0.000357207	0.00831828	2.41596e+08	2.1901e+07	4.61409e+08	3.15946e+08	4.45053e+07	2.42441e+08	7.83066e+07	1.41972e+07	7.68171e+07	8.70752e+07	1.47252e+08	9.8483e+07	8.7015e+07	1.54531e+08	5.52694e+07	5.31882e+07	1.87687e+08	3.35379e+08	1.06366e+08	1.08597e+08	6.82695e+07	3.80528e+07	4.10778e+07	4.5298e+07	6.31997e+07	6.04106e+07	1.35878e+07	1.03878e+08	1.23374e+08	6.91773e+07	8.59246e+07	3.46343e+08	170426487	1.03847e+08	5.13897e+07	1.16794e+08	1.60447e+07	9.17629e+07	3.16063e+06	8.17743e+07	1.84912e+07	1.58455e+07
C01630	M317T359.neg	7.20158e+06	2.06547e+08	28.6808	4.84201	0.00178334	0.0215593	8.48819e+06	4.1085e+06	1.40328e+07	2.0782e+07	2.38389e+06	4.27249e+06	1.24965e+06	1.35561e+07	1.83605e+06	7.38309e+06	2.6569e+06	2.17848e+06	9.14346e+06	504600	1.28547e+07	1.85202e+07	1.1443e+06	1.65185e+07	1.5461e+07	2.50615e+07	9.52635e+06	9.01917e+06	4.09774e+06	2.06239e+06	1.28127e+07	1.71954e+06	4.00835e+06	3.16957e+06	1.31692e+07	2.13483e+06	1.24621e+06	1.27441e+06	1.2123e+06	8.12173e+06	1.73761e+06	1.80816e+06	4.06108e+08	2.341e+06	7.13642e+07	1.77681e+07	2.87754e+07	317567302
C07321	M318T157.pos	8.05761e+06	3.57058e+08	44.3132	5.46966	1.98e-05	0.000531328	1.96782e+06	1.15942e+07	3.65272e+06	801420	4.46841e+06	1.75114e+07	7.41296e+06	1.33307e+07	1.01484e+07	3.95192e+06	524277	5.85561e+06	2.41122e+07	1.07773e+07	9.23494e+06	4.30458e+06	8.823e+06	2.43339e+06	7.84148e+06	1.05902e+07	1.4023e+07	1.0195e+07	7.29012e+06	5.52136e+06	6.02949e+06	8.5003e+06	2.27665e+06	2.28021e+06	1.25674e+06	7.943e+06	4.15911e+06	1.08275e+07	1.0663e+07	1.38405e+07	1.40843e+07	1.18467e+07	1.57909e+07	4.10888e+06	3705589702	1.61377e+08	6.84063e+06	2.03202e+08
C15099	M319T132.pos	7.26267e+07	3.44697e+07	0.474615	-1.07517	0.000776017	0.00626014	7.17321e+07	5.06824e+07	1.99963e+07	2.67207e+07	1.94836e+06	2.86171e+07	4.06301e+06	9.37569e+07	4.49273e+07	4.72179e+07	1.57521e+07	4.92293e+07	1.17443e+08	1.19279e+07	1.35476e+08	2.14085e+08	8.52488e+07	1.39794e+07	7.3632e+07	5.0846e+07	1.28283e+08	8.98681e+07	8.28416e+07	133377780	1.23376e+08	1.05868e+08	4.29674e+07	9.91514e+06	4.3749e+07	8.03809e+06	2.11585e+08	6.4529e+07	5.99587e+07	4.77014e+07	2.18503e+08	8.67192e+07	9.37185e+06	4.06017e+07	1.37645e+07	1.62601e+06	9.01809e+06	4.17583e+07
C14388	M319T266.pos	2.27015e+07	1.55583e+07	0.685342	-0.545104	0.00628001	0.0286895	5.06077e+07	9.93908e+06	6.67258e+06	2.27092e+07	1.41265e+07	2.07764e+07	2.44792e+06	7.40534e+06	3.2345e+07	1.7493e+07	2.41105e+07	4.09041e+07	3.73323e+07	2.30343e+07	3.21276e+07	7.21873e+06	2.02572e+07	1.27046e+07	3.67081e+07	3.27083e+07	2.26395e+07	3.79987e+07	1.98023e+07	2.32896e+07	2.57682e+07	2.61574e+07	5.91177e+06	2.81948e+07	2.97494e+07	1.79887e+07	1.68953e+07	1.89969e+07	2.1043e+07	2.55033e+07	2.34082e+07	2.22767e+07	3.71197e+06	2.23865e+07	6.83718e+06	1.25808e+07	2.56234e+06	8.92408e+06
C04805	M319T39.neg	1.15033e+07	6.7384e+07	5.85781	2.55036	0.00362212	0.0329443	2.58748e+06	8.04491e+06	9.6315e+06	8.44018e+06	3.57266e+06	9.98149e+06	8.60872e+06	1.40558e+07	5.93546e+06	8.08089e+06	2.18624e+07	7.96315e+06	1.37448e+07	4.32591e+06	3.2928e+07	4.77996e+06	1.59921e+06	6.24651e+06	2.07632e+07	2.89242e+06	4.08523e+07	8.64213e+06	2.31625e+07	8.50633e+06	1.02521e+07	7.44044e+06	3.57078e+06	2.59454e+06	3.76836e+06	2.08589e+07	8.08854e+06	1.34355e+07	2.67266e+06	3.90143e+07	3.6879e+06	2.15258e+07	4.54113e+07	2.48668e+08	1.26609e+08	4.55458e+08	7.87285e+07	1.07983e+08
C07625	M320T317.pos	8.20481e+07	4.53547e+07	0.552782	-0.855216	0.00438454	0.0220535	3.1517e+06	1.44584e+08	9.02577e+06	5.72882e+06	5.41472e+07	2.90981e+07	173693842	1.05573e+08	107190924	1.32006e+07	497530	2.65387e+07	1.76286e+08	3.64191e+06	2.84701e+07	2.37231e+07	2.89632e+08	1.27374e+07	1.39663e+08	2.05344e+07	2.44457e+08	1.02558e+07	4.54303e+07	3.4364e+07	4.68924e+06	5.65537e+07	5.90703e+07	1.39856e+08	2.7015e+07	2.96998e+07	215350310	7.29202e+07	4.22586e+07	1.94047e+08	4.06991e+07	3.69949e+08	6.27832e+06	2.66378e+06	4.95335e+06	5.99939e+07	1.47874e+07	2.50053e+06
C14748	M321T157.pos	1.10022e+08	4.45826e+07	0.405214	-1.30324	0.0100474	0.0407362	1.44824e+08	6.32404e+07	8.7772e+07	7.21051e+07	3.76778e+06	9.73794e+07	2.9851e+06	3.80887e+07	6.32451e+06	1.36238e+08	5.44759e+07	2.03382e+07	5.70566e+07	1.35456e+06	1.24267e+07	3.70289e+08	1.66834e+08	1.24839e+08	2.22792e+07	1.51846e+08	4.20474e+08	1.97403e+08	1.3152e+07	1.73945e+07	1.17777e+08	9.79604e+06	9.51968e+07	3.26464e+08	3.74386e+07	998845	1.8689e+08	5.21999e+08	1.93042e+07	5.18652e+07	2.49912e+08	6.0275e+07	5.33454e+06	3.39814e+07	103178402	8.71999e+07	1.59456e+07	4.02685e+07
C10959	M324T327.pos	1.05623e+08	6.19845e+07	0.586845	-0.768949	0.00201705	0.0124489	4.80431e+06	2.34584e+08	3.16198e+07	1.54175e+07	3.92242e+08	2.16545e+07	7.28254e+06	1.25183e+08	5.83338e+07	1.0737e+08	1.91594e+07	5.71529e+07	2.24374e+08	2.92523e+07	7.94341e+07	1.77012e+08	119458327	2.32202e+07	1.02555e+08	5.97105e+07	7.54724e+07	8.35167e+07	2.08662e+08	8.38475e+07	4.81605e+07	1.2369e+08	9.54814e+07	1.15388e+08	3.58427e+07	2.87951e+08	2.54294e+08	3.54198e+07	7.98622e+07	1.03701e+08	8.72284e+07	1.94102e+08	2.08921e+07	5.61141e+07	303028	4.71826e+06	7.99683e+06	2.39995e+07
C06429	M327T43.neg	3.90702e+07	1.7442e+08	4.46426	2.15842	0.00976682	0.0619648	5.84993e+07	1.0137e+07	1.9546e+07	1.52686e+08	3.47966e+07	1.58265e+07	5.55693e+07	1.04619e+07	2.59016e+07	5.77981e+07	5.76634e+07	1.83765e+07	1.37592e+07	4.27588e+08	4.89113e+06	1.15852e+07	2.32291e+07	1.04514e+07	1.26376e+07	1.95983e+07	4.13255e+07	4.92798e+07	1.00902e+06	1.45652e+07	6.0083e+07	2.15719e+07	1.91524e+07	9.05766e+06	4.17874e+07	1.45846e+07	1.02305e+06	6.4639e+07	7.5743e+06	5.20984e+06	4.96064e+06	9.70181e+06	1.64004e+08	5.63007e+06	6.99406e+08	2.82844e+07	4.60753e+06	4.91093e+07
C08687	M330T237.pos	4.02567e+06	2.34731e+07	5.83085	2.54371	0.000700288	0.0058473	619527	1.63607e+07	732782	2.36963e+06	1.94432e+06	1.25689e+06	2.87795e+06	4.26146e+06	674072	1.21544e+06	1.90397e+06	1.57847e+06	5.91554e+07	1.19321e+06	2.69452e+06	5.42083e+06	852324	1.00721e+07	2.08504e+06	1.07113e+06	1.58223e+06	621452	2.83233e+06	1.19193e+06	1.33758e+06	504029	1.02278e+06	1.04714e+06	1.49877e+06	991133	2.19094e+06	2.4671e+06	2.29347e+06	2.15566e+06	2.50406e+06	2.34382e+06	8.79935e+07	3.31058e+06	1.04904e+07	3.91399e+06	2.90661e+07	1.13945e+08
C17670	M331T24.pos	681607	3.1414e+07	46.0881	5.52632	0.00309429	0.0170856	379773	427256	1.86777e+06	1.21829e+06	273575	4.14731e+06	30319	290493	554382	253875	1.72012e+06	319263	132984	908139	111300	515525	607666	214494	439030	923580	129669	466280	514237	538042	2.2911e+06	1.50102e+06	887158	161443	495353	240763	655667	775800	105893	102700	118904	218689	5.36548e+06	4.95514e+07	1.50152e+06	7.39568e+06	3.70275e+08	2.86994e+08
C01176	M331T386.pos	4.95609e+07	1.79333e+07	0.361844	-1.46656	6.49e-06	0.000256844	8.22622e+06	5.37732e+06	4.99081e+07	5.42186e+07	5.50178e+07	6.65934e+07	1.52565e+08	3.84764e+06	4.69998e+07	6.52279e+07	4.96965e+07	5.79754e+07	2.49517e+07	1.0194e+08	6.10808e+07	1.77759e+07	5.53366e+07	100833984	1.6552e+07	8.57174e+07	3.60228e+07	5.13639e+07	1.09509e+07	5.79421e+07	5.33511e+07	4.37168e+07	1.41573e+07	2.59275e+07	5.20952e+07	1.84498e+07	1.58502e+07	1.62801e+08	6.30211e+07	2.75845e+07	1.10576e+07	6.00587e+07	3.66308e+06	2.49553e+07	1.09459e+06	1.65874e+07	3.76175e+06	2.17511e+06
C05349	M332T106.pos	4.11072e+06	2.03413e+08	49.4835	5.62888	0.000563674	0.00497987	3.53989e+06	4.26482e+06	8.16066e+06	2.53888e+06	1.89226e+06	1.07137e+07	1.00709e+06	9.72521e+06	1.78778e+06	1.91393e+06	1.48072e+06	3.18385e+06	7.28658e+06	4.63425e+06	6.02108e+06	3.06827e+06	3.25147e+06	1.19989e+06	1.51065e+06	5.88177e+06	3.33892e+06	1.40474e+07	4.68196e+06	8.79814e+06	763183	3.67275e+06	615080	3.95652e+06	1.01445e+06	7.06906e+06	847771	2.9846e+06	2.64673e+06	6.29723e+06	2.65113e+06	1.53834e+06	6.81273e+06	3.54594e+08	352380389	3.09454e+07	5.85047e+06	4.04467e+06
C06162	M332T302.pos	2.6363e+08	5.7354e+07	0.217555	-2.20055	0.000105323	0.001555	1.83271e+07	3.31794e+06	7.61514e+07	5.34748e+08	1.70648e+08	1.68026e+08	6.38894e+06	2.14908e+06	5.378e+07	1001871374	1.31266e+08	4.25345e+08	2.48649e+06	2.94874e+08	1.43634e+08	9.47505e+07	3.71336e+08	1.09955e+08	3.17328e+08	7.19183e+08	5.26158e+08	2.9374e+08	6.46653e+07	2.50788e+08	335174726	3.49752e+08	4.68195e+07	6.23389e+08	5.61299e+08	1.36305e+06	1.919e+08	6.09589e+08	3.49416e+08	1.79825e+08	2.76473e+08	184753282	492224	157538036	3.69706e+07	1.3665e+06	1.51126e+07	5.34488e+06
C06315	M333T299.neg	6.03001e+06	4.85532e+06	0.805193	-0.312594	0.021743	0.101578	998895	1.74463e+06	1.57568e+06	6.23202e+06	5.75351e+06	9.28486e+06	4.53338e+06	6.93966e+06	6.88793e+06	4.34972e+06	1.79957e+06	3.63421e+06	1.88689e+07	2.88269e+06	5.28062e+06	2.07404e+07	8.06109e+06	7.79402e+06	5.74181e+06	2.48779e+06	4.52007e+06	5.82535e+06	1.8316e+06	5.22613e+06	5.5672e+06	5.63016e+06	1.3015e+06	4.11126e+06	6.36733e+06	2.11081e+07	5.02888e+06	4.10446e+06	2.05824e+06	5.64532e+06	7.72141e+06	5.44194e+06	2.7884e+06	3.18913e+06	2.30739e+06	512730	4.29517e+06	734071
C04677	M337T341.neg	3.33393e+06	3.65443e+07	10.9613	3.45435	0.0176649	0.08926	1.50211e+06	1.45568e+06	797341	1.39855e+06	1.50201e+06	1.54641e+06	5.44893e+06	1.77712e+06	1.93643e+06	1.53427e+06	449662	2.93681e+06	6.13708e+06	1.66464e+06	2.63561e+06	3.80372e+06	6.91363e+06	1.03076e+06	1.53577e+06	5.69168e+06	5.55819e+06	2.86742e+07	1.48747e+06	1.47607e+06	2.29149e+06	4.79511e+06	662931	2.34454e+06	609142	959118	1.26166e+06	6.96951e+06	2.08223e+06	2.13376e+06	4.13425e+06	2.88374e+06	4.26932e+06	4.9906e+06	858697	8.84864e+06	7.8768e+06	7.01837e+07
C03032	M337T481.pos	7.88439e+06	3.77882e+07	4.79279	2.26087	0.0214759	0.0726587	1.20626e+07	5.61638e+06	8.20658e+06	1.33229e+07	6.62066e+06	3.23738e+06	1.09627e+06	4.29523e+06	3.97225e+06	2.08238e+06	7.31334e+06	4.28927e+06	2.07811e+06	7.0261e+06	1.57342e+07	3.77622e+06	3.41398e+06	7.93561e+06	4.20932e+06	5.35244e+06	1.39569e+07	5.10981e+07	1.6555e+07	1.89524e+06	1.93073e+07	1.18857e+07	1.1013e+06	2.29364e+06	5.12383e+06	3.15787e+06	2.89264e+06	2.00212e+07	1.65502e+06	8.69173e+06	854199	1.70711e+06	1.18108e+07	1.55651e+07	4.68326e+06	3.65236e+06	1.54322e+07	4.42748e+07
C06938	M338T189.pos	1.44956e+07	1.11593e+08	7.6984	2.94456	0.000263777	0.00288104	1.44893e+06	3.97605e+06	4.70038e+06	5.19022e+06	5.30941e+06	668299	5.52128e+06	4.94554e+07	6.53746e+06	1.14183e+07	2.85929e+06	9.02226e+06	1.05371e+07	3.63856e+06	2.47819e+07	2.37319e+07	9.42613e+06	1.44209e+08	9.34918e+06	7.96264e+06	5.3582e+06	6.51254e+07	7.52883e+06	5.34759e+06	2.18421e+07	498622	1.05118e+06	9.55985e+06	1.14217e+07	3.60692e+06	6512635	2.23656e+07	1.19835e+07	2.96165e+06	2.89663e+06	4.03841e+06	9.25084e+07	2.16504e+07	2.72655e+07	9.30312e+07	1.11744e+08	2.78825e+08
C02993	M338T364.pos	2.23911e+07	6.51276e+06	0.290863	-1.78159	6.82e-07	7.18e-05	3.35845e+07	9.43765e+06	1.51584e+07	1.60183e+08	8.30423e+06	2.26533e+07	7.76709e+07	2.22502e+07	8.0323e+06	2.08167e+07	1.46778e+07	3.98149e+07	3.97698e+06	3.81998e+06	9.72273e+06	1.05293e+07	1.36735e+07	1.01948e+07	6.17266e+06	1.75607e+07	8.14661e+06	7.6655e+06	6.56772e+06	1.35237e+07	1.66252e+07	1.25967e+07	1.07675e+07	1.26118e+07	2.36747e+07	7.50963e+06	3.9532e+06	6.47598e+07	5.74625e+07	2.02064e+07	7.46526e+06	2.43096e+07	851188	3.80111e+06	1.32872e+07	4.88019e+06	2.7397e+06	1.14406e+06
C14717	M339T171_1.pos	4.59768e+07	5.67521e+06	0.123436	-3.01816	0.000792891	0.00634316	1.12766e+07	1.5925e+07	2.74234e+06	6.9986e+06	6.32018e+06	1.62635e+07	8.42555e+06	8.12183e+06	4.03037e+06	1.28376e+07	1.7581e+06	5.7608e+06	7.62359e+06	3.52078e+06	8.45104e+06	1.42803e+07	3.19029e+07	3.6979e+06	1.35182e+07	6.49285e+06	8.92047e+06	5.36006e+06	1.65924e+07	5.39986e+06	8.10937e+06	8.75449e+06	2.40114e+06	3.2765e+06	2.69797e+06	1314559082	1.39769e+07	1.36456e+07	8.25732e+06	3.46188e+07	8.84887e+06	9.79873e+06	2.50597e+06	1.95996e+07	2.69984e+06	6.57255e+06	5.88243e+06	5.32654e+06
C22152	M339T405.pos	1.49257e+07	7.15705e+06	0.479512	-1.06036	0.00370582	0.0194711	2.90675e+06	2.48853e+07	6.60512e+06	5.36874e+06	6.23523e+06	3.35058e+06	1.76308e+08	8.40365e+06	1.37088e+07	1.0357e+07	3.73189e+06	5.86541e+06	2.09509e+07	8.69275e+06	1.18176e+07	2.43574e+07	8.438e+06	1.13318e+07	2.75576e+07	4.08407e+06	5.72335e+06	1.34459e+07	1.4649e+07	7.18232e+06	1.18725e+07	1.2175e+07	3.66418e+06	7.39837e+06	7.28492e+06	1.93111e+07	6.59317e+06	4.88482e+06	4.40668e+06	1.51599e+07	2.16654e+06	1.64508e+07	1.51932e+06	6.92412e+06	3.81509e+06	2.49718e+06	1.49347e+06	5.27938e+06
C01083	M341T415.neg	3.98111e+06	1.25538e+07	3.15334	1.65688	0.00185531	0.0220404	1.64072e+06	9.10426e+06	1.74475e+06	1.52028e+06	1.48321e+06	1.25134e+06	4.66555e+06	1.03058e+07	2.81693e+06	5.80038e+06	977575	886132	6.65975e+06	2.73606e+06	2.92232e+06	1.34878e+07	2.04238e+06	1.13642e+06	1.99779e+06	1.74392e+06	5.65841e+06	3.58356e+06	3.88369e+06	3.2766e+06	1.7599e+06	1.59927e+06	1.35379e+06	1.92932e+06	1.77936e+06	1.71637e+07	5.12804e+06	1.06823e+07	1.35961e+06	6.77553e+06	988766	1.47473e+06	1.73588e+07	3.09598e+06	2.32649e+06	1.03061e+07	5.97805e+07	2.91119e+07
C07879	M344T177.pos	1.26433e+08	4.6273e+07	0.365988	-1.45013	2.29e-07	4.02e-05	2.67774e+08	2.98325e+07	1.22368e+08	436957637	5.76515e+07	2.58044e+08	5.3388e+07	6.97763e+07	1.26517e+08	7.45071e+07	7.04311e+07	1.34999e+08	7.0748e+07	2.40311e+08	1.08544e+08	8.7901e+07	1.51118e+08	2.66811e+08	8.86985e+07	8.61759e+07	8.64113e+07	4.28737e+07	7.91144e+07	1.02357e+08	5.52107e+07	8.18351e+07	4.15158e+07	1.33029e+08	1.21975e+08	6.04268e+07	132572083	3.7913e+08	1.71686e+08	1.1045e+08	4.6548e+07	1.03898e+08	1.58783e+07	3.42359e+07	8.74399e+06	5.79845e+07	1.26272e+07	7.14711e+06
C02140	M345T169.neg	7.53058e+07	1.93402e+07	0.256822	-1.96116	0.000244416	0.00657158	7.93567e+06	1.70985e+07	1.37393e+07	2.14042e+07	3.56032e+07	6.23761e+06	1.87855e+07	2.67177e+08	9.70285e+08	3.90183e+07	9.11541e+06	3.21213e+07	1.27843e+08	2.05241e+07	1.27966e+07	2.57317e+08	3.39805e+07	5.06682e+07	4.28261e+07	2.00509e+07	5.92092e+07	2.66033e+07	5.68334e+07	5.36077e+06	1.34986e+07	3.72536e+07	1.5888e+07	2.04731e+07	7.40292e+07	4.33818e+07	7.97098e+06	2.54041e+08	1.17032e+07	1.9056e+07	2.01412e+07	4.10392e+07	6.0024e+06	3.16859e+06	2.95481e+06	7.33261e+06	3.52769e+07	2.08183e+06
C18763	M345T22.pos	619866	5.46258e+07	88.1252	6.46148	3.69e-05	0.000794851	1.87297e+06	898665	754992	635376	152305	2.7129e+06	190771	363945	126012	42619.6	654275	69183.2	262495	875062	89673.5	393038	284984	428214	401181	436618	39675.1	312119	50012.3	374273	2.14668e+06	258749	661734	4.23515e+06	23688.3	249372	112020	746756	122289	675595	48061.6	613715	1.59044e+08	4.48558e+08	1.24717e+06	3.48165e+06	238229983	8.12337e+07
C19064	M346T37.pos	4.5711e+06	2.63984e+08	57.7507	5.85177	2.6e-06	0.000148368	4.00593e+07	2.83393e+06	3.33221e+06	2.73959e+06	200178	4.57806e+06	5.2968e+06	2.06906e+06	705163	1.87736e+06	2.02847e+06	1.02664e+07	1.76101e+06	5.14454e+06	818994	1.40384e+06	3.65694e+06	2.61545e+06	682498	2.78755e+06	3.01097e+06	1.42743e+06	2.19036e+06	578924	999788	2.03587e+06	9.26934e+06	1.17145e+07	7.41465e+06	767993	3.45331e+06	1.12547e+06	1.50964e+06	4.93211e+06	3.05954e+06	1.62122e+07	1.29167e+07	2.62488e+07	5830301999	9.09183e+06	2.80774e+06	1.62787e+07
C10759	M347T238.neg	3.51414e+07	2.23153e+07	0.635014	-0.65514	0.000156952	0.00508979	5.35222e+06	3.61894e+07	4.60728e+07	4.16932e+07	4.60681e+07	2.06934e+07	1.44127e+07	8.60394e+07	4.88539e+07	3.84344e+07	1.39963e+07	2.59983e+07	1.21656e+07	1.40269e+07	2.89585e+07	7.07831e+07	5.7354e+07	1.40677e+07	2.45778e+07	2.53822e+07	4.68776e+07	1.51973e+07	3.97125e+07	6.32967e+07	1.57645e+07	1.44076e+07	1.78643e+07	2.8257e+07	5.62474e+07	4.42013e+07	9.93655e+07	2.4327e+07	2.62554e+07	2.93116e+07	2.46327e+07	4.82512e+07	1.71678e+07	4.63216e+07	8.08736e+06	8.68591e+06	6.65944e+06	894795
C11620	M347T24_1.pos	550623	1.80606e+07	32.8002	5.03563	0.000413029	0.00395519	112165	433038	585383	643203	210652	2.91554e+06	204861	79043.3	223945	870478	67174.8	220524	246465	303991	590678	614474	17805.7	11610.7	156887	168070	1.36872e+06	2.03668e+06	246834	545065	722509	355913	1.2409e+06	596462	260978	1.7932e+06	38644.6	295546	717626	599567	163004	164812	5.24768e+06	9.59263e+07	1.15451e+08	4.75985e+06	1.45533e+08	1.15402e+08
C11695	M348T204.pos	2.24706e+07	1.28276e+07	0.570861	-0.808789	0.00063438	0.00543789	1.51322e+07	1.82507e+07	1.20175e+07	1.00505e+07	2.34329e+07	8.91494e+06	8.2541e+06	2.97629e+07	1.07646e+07	5.03372e+07	1.19311e+07	2.65754e+07	1.31129e+07	1.83719e+07	2.20181e+07	3.26819e+07	4.63519e+07	2.85617e+07	2.84692e+07	3.01231e+07	3.14088e+07	1.47426e+07	2.33022e+07	3.51471e+07	2.04098e+07	2.45605e+07	1.8418e+07	3.2814e+07	1.84909e+07	9.43791e+06	6.28167e+07	1.58914e+07	8.18603e+06	2.82258e+07	1.22355e+07	7.7389e+06	2.64638e+06	9.47748e+06	5.47362e+06	1.25661e+07	3.19947e+06	5.32298e+06
C06438	M353T222.neg	1.81323e+07	5.76932e+06	0.318179	-1.65209	2.01e-05	0.00171264	4.47987e+06	3.17122e+07	3.5736e+06	6.06743e+06	3.9059e+07	4.59355e+06	2.38043e+07	1.44619e+07	5.86154e+06	9.94757e+06	5.19676e+06	1.7097e+07	1.3892e+07	8.44706e+06	1.75836e+07	2.20934e+07	1.92124e+07	2.89135e+07	8.63203e+06	1.25373e+06	6.49657e+06	7.07069e+06	1.48978e+07	1.99555e+08	8.06627e+06	1.56179e+07	6.00928e+06	6.13467e+06	5.26242e+06	2.02422e+07	1.04091e+07	1.0813e+07	8.71112e+06	1.57861e+07	1.57607e+07	1.60475e+07	4.55557e+06	3.41029e+06	1.7246e+06	2.85086e+06	2.43669e+06	778327
C17726	M355T132_2.pos	3622031543	6.07388e+08	0.167693	-2.57611	1.2e-10	4.39e-07	3744679494	2579265755	9.8893e+08	1429526203	1.17128e+08	1597324395	3.09304e+08	5126960636	3106620643	2664551027	7.7234e+08	2696932500	6297704116	6.1938e+08	4589104536	11241515064	4323359821	4.33826e+08	3161680680	2628489988	2965403074	4883114606	4338766164	7158573128	12725288058	5794220102	2375041601	3.95883e+08	1054730481	5.21968e+08	9240001368	3051171769	2699396625	2480135684	7341224992	4939594306	2.51976e+07	4.40021e+07	1.9583e+07	2.50677e+07	1.05835e+08	4.34666e+07
C17649	M355T221_2.pos	2.1568e+08	3088750933	14.321	3.84006	0.0100562	0.0407419	5.24824e+07	2.34148e+07	384591236	6.18224e+07	1.63529e+07	4.30105e+07	2.3583e+07	1.09087e+07	6.83124e+06	5.57008e+07	5.59207e+08	1.00677e+07	1.77647e+07	5.28295e+06	8.67913e+07	7.46689e+07	412487259	1.53627e+08	1.92969e+07	3.37562e+07	5.73526e+07	2.08049e+08	1.34276e+07	9.93778e+07	1282765995	1.36139e+08	5.64538e+06	6.64597e+07	1.67005e+07	1.7858e+07	2.33466e+07	3217603106	8.11695e+06	1.54671e+07	5.38328e+08	6.19323e+06	2487774202	1469174196	12463618552	1.64357e+08	2.89154e+08	8341332699
C22156	M355T315.pos	5.30969e+06	2.82537e+06	0.532116	-0.910188	0.000974036	0.00744631	6.61382e+06	1.84866e+06	1.7917e+07	7.5902e+06	2.25868e+06	8.42994e+06	3.46478e+06	975353	8.33285e+06	2.62902e+06	2.84085e+06	5.24033e+06	2.48272e+06	6.97458e+06	4.2138e+06	6.98644e+06	7.6802e+06	8.41529e+06	2.77924e+06	1.23867e+06	6.57655e+06	2.10072e+06	2.87601e+06	2.75399e+06	1.59215e+06	5.41941e+06	1.90548e+06	3.13747e+06	1.74679e+06	2.02363e+06	2.84284e+06	2.52652e+07	4.69653e+06	6.47611e+06	1.4064e+06	1.14173e+07	1.15657e+06	3.33194e+06	99771.4	1.15962e+07	2.56155e+06	1.34658e+06
C11035	M355T330.pos	2.31667e+07	6.37032e+06	0.274978	-1.86261	3.48e-07	5.02e-05	1.45332e+06	5.1197e+06	4.25528e+06	1.4356e+07	8.9562e+06	1.02862e+07	2.65452e+06	3.64836e+07	1.33271e+07	6.88684e+07	1.65707e+06	1.07888e+07	6.1721e+07	2.08708e+07	5.442e+06	4.76212e+07	5.43438e+07	1.4722e+07	4.15665e+07	2.44361e+07	4.70571e+07	5.40137e+06	4.15734e+07	1.29362e+07	6.00283e+06	4.22701e+07	1.62423e+07	2.88727e+06	1.12341e+07	4.92147e+07	3.85668e+07	1.21184e+07	1.4833e+07	4.23554e+07	1.28831e+07	2.94944e+07	2.48906e+06	1.48216e+06	558669	4.67543e+06	2.05838e+06	572982
C10784	M357T264.neg	2.64266e+07	1.747e+07	0.661076	-0.597112	0.0155566	0.0824349	2.84393e+07	1.27067e+07	3.58639e+07	9.82976e+07	1.40868e+07	3.87999e+07	2.02764e+07	3.84665e+06	2.46413e+07	1.05623e+07	1.7804e+07	2.22105e+07	2.25011e+07	3.6074e+07	1.89024e+07	1.81414e+07	3.39175e+07	6.56912e+07	3.16765e+07	1.32276e+07	1.59008e+07	2.14565e+07	9.40442e+06	3.01563e+07	1.45678e+07	1.59513e+07	4.34974e+06	9.21526e+06	1.17519e+07	1.24979e+07	2.20171e+07	5.55654e+07	2.37276e+07	4.33694e+07	1.11165e+07	8.2642e+07	6.86858e+06	1.20351e+07	2.03879e+06	3.71331e+07	2.24665e+07	6.20408e+06
C10695	M361T165.neg	3.30641e+07	1.80279e+07	0.545242	-0.875033	0.000164724	0.00518288	9.63504e+06	4.34822e+07	1.04899e+07	2.0078e+07	4.01067e+07	2.31037e+06	3.70262e+07	2.41748e+07	7.87975e+07	2.03424e+07	1.03072e+07	1.97423e+07	6.39151e+07	4.5355e+07	9.50758e+06	2.37789e+07	7.00847e+06	5.7171e+07	2.63098e+07	2.90401e+06	1.63386e+07	5.36785e+07	3.54465e+07	3.1809e+07	9.13769e+07	1.8907e+07	1.54798e+07	7.35021e+06	160883030	3.19744e+07	4.53657e+07	1.40033e+07	3.60632e+07	2.01684e+07	3.67533e+07	2.22665e+07	1.14227e+07	1.3752e+06	2.10711e+07	1.69833e+07	1.95515e+07	7.12274e+07
C10465	M361T22.pos	1.61597e+06	4.34327e+07	26.8772	4.74831	8.81e-05	0.00137804	627361	223769	1.36666e+06	386315	201618	6.03538e+06	122933	41827.6	180065	330215	248032	96105.9	3.02523e+07	124003	2.22579e+06	320596	155004	337800	3.09573e+06	3.60519e+06	60005.3	1.14371e+06	250334	665082	2.49416e+06	81147.9	2.27303e+06	18216.7	353967	183661	35980.9	147558	40915.2	343459	85838.6	21275.6	5.64986e+06	6.3201e+07	3.78672e+06	2.43952e+07	4.42108e+08	3.49518e+08
C07660	M362T157.pos	6.34548e+07	23803697661	375.128	8.55124	3.77e-07	5.16e-05	3.78934e+07	4.7874e+06	1.78533e+07	7.31723e+06	1784176369	5.97833e+06	4.06335e+07	1.98749e+06	7.95457e+06	7.02243e+06	1.05519e+07	8.59841e+07	1.76572e+06	2.18986e+07	2.25905e+06	1.587e+07	2.33097e+06	2.69787e+06	5.92307e+06	6.45811e+06	2.18543e+07	1.25335e+07	2.41645e+06	1.17471e+06	8.04065e+06	4.12315e+06	2.91923e+06	8.34239e+06	4.32231e+07	4.51698e+06	2.57381e+07	8.07786e+06	9.31369e+06	1.19613e+07	2.61571e+06	4.618e+07	1.50535e+07	2.01496e+06	8.48191e+08	8440046024	1.71983e+08	8083116532
C12919	M363T206.pos	2.14701e+08	1.11917e+08	0.521271	-0.939895	0.000273378	0.0029448	1.02006e+08	1.18068e+08	142694801	9.50813e+07	1.94555e+08	1.52688e+08	2.57286e+07	2.54218e+08	7.0249e+07	4.53685e+08	1.54832e+08	2.12695e+08	1.40141e+08	1.46172e+08	2.34176e+08	2.37211e+08	4.97079e+08	295317464	3.09814e+08	2.41157e+08	2.8768e+08	9.93859e+07	2.23345e+08	4.49015e+08	1.5856e+08	2.09803e+08	127305169	4.64785e+08	170590157	7.82353e+07	5.73018e+08	1.45032e+08	197896232	259851321	8.90098e+07	1.18158e+08	1.92706e+07	7.2036e+07	1.41513e+07	9.33419e+07	1.02284e+07	5.11986e+07
C13858	M367T202.pos	1.03418e+08	5.08195e+07	0.491398	-1.02504	0.000125471	0.00175547	5.57701e+07	9.50081e+07	4.72315e+07	3.90718e+07	1.06523e+08	40605273	2.18228e+07	1.54207e+08	4.10645e+07	1.86515e+08	5.20004e+07	125956245	8.81568e+07	7.68579e+07	1.37372e+08	1.52605e+08	1.95374e+08	1.13345e+08	1.40724e+08	1.26604e+08	1.40795e+08	5.37358e+07	1.07951e+08	1.64788e+08	7.88002e+07	9.59968e+07	6.60768e+07	1.83805e+08	7.70909e+07	4.67208e+07	2.95134e+08	7.49972e+07	5.89786e+07	1.57959e+08	7.17165e+07	5.16978e+07	1.13867e+07	3.13807e+07	9.0165e+06	5.24869e+07	5.33721e+06	2.23942e+07
C05956	M367T86.neg	5.69062e+08	4.10246e+07	0.0720916	-3.79402	7.04e-06	0.000891092	2.37016e+08	1.2542e+08	6.0674e+07	5.18314e+07	2.04642e+08	7.61347e+07	4.33945e+07	2429248886	3.43678e+08	1.59292e+07	1.44249e+07	3683515697	5.20892e+07	1.40812e+07	5.34231e+08	9.40182e+06	2.30967e+08	2.51513e+06	7.90911e+08	8.91537e+07	6.30717e+08	4.30493e+07	1.425e+07	1.13908e+08	3094521132	4.04232e+07	5.31342e+06	3.87682e+06	6.85677e+08	3.05621e+07	2699043061	2.89186e+06	3968430262	1.13988e+08	1.67831e+07	1.3532e+07	533743	1.09491e+07	1.68498e+07	2.27683e+06	702527	1.87201e+08
C10443	M369T432.pos	2.34919e+06	5.07132e+06	2.15876	1.1102	0.000276786	0.00295955	1.43014e+06	4.76169e+06	3.61655e+06	2.38201e+06	3.10393e+06	1.18764e+06	6.83674e+06	2.83263e+06	1.26603e+06	2.20472e+06	1.31302e+06	1.13098e+06	3.03972e+06	1.48048e+06	1.78498e+06	4.15814e+06	3.07041e+06	2.40246e+06	2.56885e+06	3.63255e+06	1.8068e+06	1.46118e+06	1.61753e+06	1.14291e+06	2.74065e+06	1.62429e+06	1.04906e+06	1.53283e+06	907522	2.0305e+06	1.39675e+06	4.15161e+06	962824	3.89235e+06	1.11499e+06	2.93525e+06	2.36717e+06	6.99015e+06	2.73557e+06	3.80128e+06	988478	1.82584e+06
C07156	M372T292.pos	1.3985e+07	1.53825e+07	1.09994	0.137419	0.0163457	0.0588457	2.93091e+06	2.40889e+06	2.39726e+07	2.27489e+07	1.59997e+06	1.09688e+08	2.82162e+06	1.09236e+07	1.42427e+06	5.02496e+06	1.54322e+07	6.94197e+06	1.54845e+07	3.73449e+06	2.56503e+06	2.70632e+06	5.70622e+06	1.53814e+08	2.37234e+06	4.52396e+06	5.82078e+06	4.21235e+06	1.12075e+06	6.79069e+06	7.13242e+06	2.65763e+06	2.28152e+07	3.08218e+06	3.4204e+07	1.0235e+06	3.12307e+06	2.23996e+06	4.70293e+06	1.35286e+06	3.98649e+06	2.369e+06	597474	2.44277e+06	197025	989587	974355	1.98055e+06
C05552	M373T347.pos	1.42551e+07	7.01367e+06	0.492011	-1.02324	0.000156071	0.00205253	1.46977e+07	1.43163e+07	2.57e+06	2.15731e+07	1.18205e+07	3.87442e+06	7.01763e+06	6.2054e+06	7.26612e+06	7.22933e+06	1.63915e+07	1.2541e+07	1.23625e+07	2.21048e+07	7.4044e+06	1.63123e+07	2.13873e+07	5.64881e+06	2.37782e+07	1.7077e+07	9.77763e+06	4.56657e+07	9.42366e+06	3.74201e+07	2.39185e+07	1.78193e+07	726208	6.29268e+06	4.90922e+06	5.80641e+06	2.41302e+07	1.14089e+07	3.44261e+07	1.08475e+07	1.23561e+07	6.67782e+06	721932	8.33442e+06	1.45307e+06	4.66943e+06	2.50887e+06	1.09391e+06
C17644	M373T37.pos	7.76088e+07	3.05368e+07	0.393471	-1.34567	4.9e-07	6.11e-05	2.51498e+07	6.48224e+07	1.64054e+08	6.29798e+07	3.36578e+07	9.20393e+07	6.94563e+07	5.60601e+07	3.33825e+07	1.5909e+08	9.98389e+07	6.43566e+07	6.18365e+07	7.06896e+07	9.53022e+07	1.30936e+08	8.43759e+07	5.83916e+07	4.23906e+07	5.77864e+07	7.72773e+07	3.85991e+07	1.12203e+08	9.12301e+07	7.16436e+07	7.35612e+07	5.31513e+07	1.05869e+08	4.2851e+07	2.60725e+07	1.33947e+08	1.00291e+08	105481522	1.28124e+08	1.33038e+07	9.37137e+07	6.91596e+06	1.74248e+07	3.5836e+06	7.60009e+07	3.55014e+07	4.01967e+06
C17661	M373T44.neg	1740427163	1784733430	1.02546	0.0362672	0.0014431	0.0189196	2266475185	8173962404	1.53664e+08	9.97174e+07	2306539697	4.62131e+08	5339080144	5163548921	4.12031e+07	1952562869	3.54765e+08	6303214972	2806566529	1700633160	7.24579e+08	1002494722	7.71636e+08	7.29073e+07	8.75488e+08	5.28774e+08	7.62948e+08	4.47161e+08	3940638123	1785146162	1.62873e+08	2073806832	1.40804e+08	2.22783e+08	2.44725e+08	945356921	1530977735	1.22878e+08	1110518659	1805369627	5006914057	1252533572	3.40208e+07	1.78275e+07	2.31161e+08	1.61365e+08	1.06757e+08	2.21462e+06
C18761	M374T425.pos	2.40717e+06	6.19565e+06	2.57383	1.36392	0.0431558	0.120574	1.16343e+06	1.66419e+06	1.65941e+06	1.51446e+06	370847	510948	3.26023e+06	2.26707e+06	627871	3.15205e+06	2.19526e+06	487301	1.02174e+06	1.1395e+06	856708	1.65772e+06	1.08917e+06	578841	1.2445e+06	1.30142e+06	837715	1.75758e+06	709659	545974	1.84177e+06	1.20089e+06	393456	363079	472994	404954	1.65733e+06	4.49854e+07	650019	950252	1.55753e+06	566963	1.67644e+06	996745	672090	1.81784e+07	3.24279e+06	6.68588e+06
C06838	M375T166.pos	1.76774e+07	12148604532	687.241	9.42467	0.00568535	0.0266966	4.11472e+07	2.09057e+06	1.4278e+07	4.23293e+07	6.83732e+06	1.41455e+06	9.52759e+06	1.52361e+07	3.64737e+06	1.99016e+07	1.37266e+07	6.58719e+06	9.91848e+06	6.61829e+06	8.27784e+06	7.30346e+06	8.86345e+06	2.58213e+07	1.02388e+07	3.20612e+07	1.10955e+07	2.42307e+07	4.02223e+06	1.57241e+07	3.28008e+07	1.32779e+07	1.625e+07	5.93762e+07	2.66484e+06	3.32976e+06	2.25352e+07	6.60072e+07	2.0276e+07	1.52755e+07	3.89323e+07	4.76069e+06	2.17766e+06	30807972309	3.72092e+07	546111	71799646600	28896551258
C06977	M375T174.neg	4.53789e+07	2.22722e+08	4.90806	2.29515	0.000469586	0.00981493	5.61481e+07	1.4263e+07	1.77603e+07	3.22142e+07	4.03694e+07	3.0266e+07	2.74491e+07	1.0422e+07	1.30822e+07	2.25645e+07	19469003	3.80949e+07	1.3075e+07	4.6659e+07	1.12624e+07	2.08749e+07	3.15183e+07	7.02262e+07	2.47477e+07	3.85627e+07	7.37807e+07	6.15149e+08	1.48017e+07	1.60792e+07	2.75781e+07	8.14875e+07	1.31606e+07	1.04569e+07	1.88016e+07	2.18159e+07	1.84813e+07	8.15206e+07	7.90817e+06	1.41365e+07	2.29701e+07	1.64828e+07	3.1622e+07	6.99891e+07	6.23949e+08	9.6154e+07	8.01694e+07	6.21161e+07
C00255	M375T208.neg	2.89492e+07	1.88335e+07	0.650571	-0.620221	0.000721602	0.0124274	1.73517e+07	2.64841e+07	9.87336e+06	1.96743e+07	3.19062e+07	2.86951e+07	2.74884e+07	3.16616e+07	3.05313e+07	3.41752e+07	2.3079e+07	3.14377e+07	2.50039e+07	4.94951e+07	7.11469e+07	2.47308e+07	3.28672e+07	1.79549e+07	3.71765e+07	2.1606e+07	2.68913e+07	2.47358e+07	3.2153e+07	3.40708e+07	1.85501e+07	3.27766e+07	6.86314e+06	3.09115e+07	1.78812e+07	2.68757e+07	2.99651e+07	2.98977e+07	2.94699e+07	4.70603e+07	2.47761e+07	3.69542e+07	5.254e+06	2.4421e+07	2.61085e+07	1.62022e+07	9.7135e+06	702187
C10030	M375T23_2.pos	474405	9.72436e+07	204.98	7.67934	5.39e-06	0.000229008	1.74531e+06	101052	259010	139706	3.13594e+06	391548	386522	533985	669796	210161	308978	149908	149155	118782	937470	134391	408184	1.20394e+06	73418.2	509526	43575.4	193951	356721	462190	3.2548e+06	33531.8	38624.9	45632.5	118351	53190.1	244877	101396	38398.2	214616	230596	81357.5	7.92245e+06	1.06388e+07	240182	2099948615	6.78511e+08	2.71066e+06
C03990	M375T87_1.neg	10455776437	2830764389	0.270737	-1.88504	4.38e-07	0.000254811	8406131493	9934252797	5905397612	6894809550	4903647614	7091588559	12225163239	27208502650	5578706148	10872218860	4353630539	3986663606	17422250898	4521886414	5660103215	18608051234	24579737333	7254209066	10782907002	6628811545	24851236597	14314673400	2763378961	7446196826	5829292012	15727222239	10282682736	13677301976	3783558327	3296894280	15326292155	12379949163	7140906792	10088286947	9453245397	17228164561	3.92873e+07	3.38232e+08	8.12381e+07	2.92146e+08	8.76007e+08	2.01209e+08
C18603	M378T523.pos	3.26375e+07	1.84679e+07	0.56585	-0.821508	0.000767686	0.00621581	9.31561e+06	2.33739e+07	7.25841e+06	2.77309e+06	1.17121e+07	1.07995e+07	1.36093e+07	6.48896e+07	2.38245e+07	2.73278e+07	815681	8.33108e+07	2.2673e+07	6.23775e+07	2.35925e+07	3.33583e+06	4.82059e+07	2.58033e+07	4.89724e+07	9.76122e+06	1.03477e+07	2.28735e+07	4.72797e+07	1.06988e+07	1.33502e+07	9.81664e+07	1.16923e+07	8.64298e+06	2.70421e+07	1.24697e+07	5.4193e+07	5.18238e+07	4.66638e+07	7.59762e+06	5.48473e+06	2.22892e+08	3.3726e+06	2.25831e+06	1.80112e+06	783434	7.80904e+06	9.16432e+06
C01341	M380T321.pos	2.40787e+07	1.43982e+08	5.97964	2.58006	0.0189516	0.0660702	3.282e+06	4.40431e+06	668227	1.4924e+06	3.78423e+06	1.28451e+06	4.4058e+06	3.2494e+06	3.88603e+06	1.56506e+06	1.15203e+06	3.83215e+06	4.86635e+06	4.91729e+06	5.1283e+06	2.43182e+06	3.07629e+06	4.40872e+06	2.81477e+06	4.57467e+06	5.11741e+06	7.42427e+08	4.38797e+06	2.25308e+06	3.63647e+06	3.12654e+06	2.4769e+06	1.67193e+06	2.50213e+06	8.50475e+06	2.22493e+06	4.58581e+06	3.51448e+06	7.12002e+06	2.17355e+06	5.88532e+06	6.31171e+06	1.59037e+08	3.74298e+06	739448	4.70509e+07	1.09661e+07
C01673	M381T178_1.pos	535970800	2.2411e+08	0.418138	-1.25795	2.07e-05	0.00054987	1.84677e+08	2.31857e+08	1.46513e+08	1.53609e+08	4.28987e+08	1.84465e+08	2.89085e+08	8.23486e+08	2.40721e+08	3.39831e+08	1.68476e+08	7.30289e+08	3.07631e+08	2.80252e+08	9.10421e+08	8.07234e+08	6.74878e+08	2.73054e+08	9.47395e+08	5.27849e+08	716013325	2.39613e+08	6.73636e+08	9.6508e+08	3.05108e+08	5.35687e+08	2.90832e+08	1108674978	2.37829e+08	2.79131e+08	2103257494	4.54031e+08	9.31803e+08	9.09342e+08	3.51644e+08	5.42557e+08	3.81876e+07	1.05585e+08	3.21678e+06	1.66245e+08	8.38518e+06	3.58021e+07
C01120	M382T173.pos	2.19479e+07	7.6086e+07	3.46666	1.79354	0.000451305	0.00420054	1.12705e+06	9.85599e+06	3.35845e+06	1.08716e+07	2.96699e+07	1.80603e+06	2.94192e+06	4.30672e+07	1.00278e+06	4.69045e+07	3.67502e+06	9.88265e+07	2.46029e+06	1.4111e+07	3.7891e+07	4.64247e+06	6.19901e+06	1.21696e+07	6.89033e+06	1.50748e+07	2.74978e+07	4.06547e+07	4.74205e+07	1.57464e+08	6.76797e+06	3.29576e+07	2.94864e+06	8.01721e+06	2.33199e+06	1.43754e+07	1.14428e+07	2.47696e+07	7.1444e+06	3.82945e+07	1.44574e+07	1.03563e+06	1.57749e+08	6.84958e+07	1.94588e+07	1.89204e+07	2.25004e+07	3.19785e+08
C05455	M383T55.pos	6.80326e+07	3.51055e+07	0.51601	-0.95453	0.00915509	0.0381491	2.98994e+07	2.84929e+07	1.88834e+07	4.36261e+07	1.11626e+07	1.74803e+07	2.1055e+07	6.3333e+07	4.68083e+07	3.83378e+07	3.20094e+07	1.63077e+07	3.13787e+07	2.14084e+07	3.48059e+07	1.16421e+08	5.93337e+07	2.96868e+07	6.51046e+07	4.38216e+07	3.48297e+07	1.09394e+08	2.04388e+07	4.00649e+07	4.52934e+07	3.86247e+07	2.33625e+07	4.60735e+07	6.36868e+07	4.31749e+07	1.21714e+08	1.0854e+08	1.74287e+07	2.98599e+07	850972217	8.63593e+07	2.95447e+07	2.72153e+07	6.30301e+07	6.31879e+06	2.4748e+07	1.70094e+07
C05454	M385T202.pos	2.54416e+08	1.48305e+08	0.582922	-0.778626	0.000272916	0.00294272	1.42333e+08	1.84015e+08	1.24267e+08	1.1037e+08	2.34779e+08	1.46868e+08	2.83793e+07	4.09219e+08	9.58373e+07	4.51566e+08	1.39835e+08	2.73345e+08	2.14025e+08	2.32116e+08	3.49012e+08	331972457	4.55561e+08	2.67611e+08	3.89135e+08	3.1178e+08	391658730	1.38662e+08	3.47402e+08	3.45149e+08	2.54513e+08	254517719	1.49126e+08	4.48129e+08	1.76319e+08	1.77909e+08	6.52091e+08	1.92294e+08	1.31372e+08	3.28859e+08	1.66424e+08	1.12536e+08	3.3528e+07	9.37743e+07	4.15431e+08	131676409	2.8129e+07	6.08927e+07
C17058	M385T352_2.pos	3.08104e+07	1.1956e+07	0.388051	-1.36568	0.00221841	0.0133579	4.53689e+07	865101	2.93321e+07	1.51152e+08	1.31075e+07	39176302	5.11199e+06	545639	2.38678e+07	3.46942e+07	9.91533e+06	7.49764e+07	1.38955e+07	3.75967e+07	1.30161e+07	9.47936e+06	9.81926e+07	3.93276e+07	1.24777e+07	5.09359e+07	2.12539e+07	9.98029e+06	3.56033e+06	3.48832e+07	1.65129e+07	1.4133e+07	8.59329e+06	2.87434e+07	3.63351e+07	1.54668e+07	9.43188e+06	9.01474e+07	5.87484e+07	1.33616e+07	5.74588e+06	3.92416e+07	1.70851e+06	9.16384e+06	1.57859e+07	2.70541e+07	7.86057e+06	1.96024e+06
C05598	M385T44.neg	4.90482e+08	1145019603	2.33448	1.2231	0.000120138	0.00429032	2.74156e+07	5.32111e+07	2437922234	2341943132	1.43113e+07	1409572628	2.33225e+06	9.53168e+06	1.19422e+07	2.77062e+07	2276709406	1.47115e+07	8.53607e+07	2.08924e+07	1.24922e+07	8.02477e+07	1.36048e+08	2684771215	7.39686e+06	4.89687e+08	2.41484e+07	2086019179	2.167e+07	5.48603e+07	9.41026e+08	1.12293e+06	1676018649	2.37191e+06	628928	1.40016e+07	1.64509e+07	4.96973e+08	1.08858e+07	1.52499e+08	4.70551e+06	9.76186e+06	9.35462e+08	4113598670	5895993400	6.27385e+07	3031371731	8.0977e+08
C08022	M387T446.pos	9.02383e+06	3.09147e+06	0.34259	-1.54545	2.4e-06	0.000140501	7.43573e+06	3.00379e+06	1.36807e+07	3.37439e+07	7.175e+06	4.12988e+06	2.73851e+06	3.66004e+06	1.32345e+07	1.41312e+07	1.81114e+06	2.2226e+07	5.00231e+06	5.00134e+06	3.99406e+06	2.74269e+06	1.00809e+07	5.06876e+06	630690	1.27826e+07	1.29038e+07	1.79329e+07	6.57971e+06	1.68773e+07	4.03399e+06	6.84821e+06	9.26979e+06	1.78506e+06	7.62651e+06	3.45608e+06	6.80376e+06	1.44307e+07	2.42875e+07	4.19031e+06	1.84289e+06	13715499	665124	1.27284e+06	625231	6.1365e+06	946898	1.86751e+06
C04483	M391T152.neg	16292377772	7463034115	0.458069	-1.12636	0.0498849	0.171677	8941089286	8.73821e+08	28003837217	17862508636	2.11673e+08	10023090631	1317785189	4737200430	1707018893	33796400062	18846843967	1619725113	6041168574	7.50939e+08	4048339997	24410404295	33974482700	14646354235	2417220586	41022061503	24523925916	36696758024	1537854080	7309685560	19666892080	4398117641	28071031654	29977925292	12138953633	3.49115e+08	19853034069	110000000000	2917503657	2110362480	25978629123	5762847293	7872071887	8633577398	10622708982	1308262729	1936782996	15621022470
C02528	M391T221.neg	3.48532e+07	1.69293e+07	0.485733	-1.04176	0.0075974	0.0525543	2.31428e+07	7.14594e+06	2.86849e+07	2.46818e+07	6.78894e+06	1.9504e+07	1.01634e+07	1.03542e+07	3.89664e+06	2.33882e+07	1.55856e+07	7.0636e+06	1.76848e+07	4.65402e+06	9.67111e+06	2.70439e+08	3.5223e+07	4.23921e+07	1.31087e+07	5.15232e+07	6.19187e+07	3.92663e+07	9.52112e+06	12509302	5.06456e+07	7.71929e+06	3.26192e+07	6.12894e+07	1.17743e+07	1.38065e+07	6.19606e+07	1.81297e+08	7.52445e+06	8.36103e+06	5.15609e+07	1.78454e+07	9.82486e+06	1.75557e+07	3.20704e+07	7.71801e+06	4.86089e+06	2.30944e+07
C05961	M393T403.pos	1.54539e+07	4.83223e+06	0.312687	-1.67721	7.56e-08	1.83e-05	5.03863e+06	3.08992e+06	2.76852e+07	1.02144e+07	6.76265e+06	2.52923e+07	4.17454e+07	9.06598e+06	2.54034e+07	1.22152e+07	1.4859e+07	1.53562e+07	1.1863e+07	2.38072e+07	1.63539e+07	1.89185e+06	1.11279e+07	6.19841e+07	9.12693e+06	4.57035e+06	1.78306e+07	3.80225e+06	7.72953e+06	1.02626e+07	2.98319e+07	1.48172e+07	5.14225e+06	1.02443e+07	8.86634e+06	7.85246e+06	6.917e+06	4.83923e+07	1.52841e+07	9.95894e+06	3.27297e+06	1.86803e+07	2.08375e+06	2.86495e+06	669461	1.16132e+07	1.18812e+06	1.50884e+06
C08898	M397T189.pos	1.13409e+08	6.1306e+07	0.540573	-0.887437	0.000146481	0.00196655	5.91729e+07	1.19848e+08	4.65627e+07	3.51953e+07	8.06005e+07	3.2884e+07	1.13651e+08	1.40495e+08	4.1831e+07	1.42324e+08	3.93632e+07	1.7212e+08	1.53669e+08	5.89478e+07	1.46307e+08	1.21688e+08	1.79667e+08	7.14122e+07	1.19487e+08	1.08428e+08	1.25803e+08	4.50688e+07	1.4745e+08	1.96192e+08	6.02072e+07	135057851	7.09259e+07	1.94767e+08	5.79839e+07	6.58279e+07	4.16401e+08	9.12375e+07	172360434	1.94621e+08	6.85682e+07	5.66032e+07	1.78967e+07	2.94496e+07	9.96939e+07	4.65374e+07	5.40058e+07	1.72687e+07
C00255	M399T208.pos	4.22778e+07	1.98078e+07	0.468515	-1.09383	7.19e-05	0.00121562	4.10992e+07	1.06436e+07	3.76282e+07	4.01778e+07	5.8742e+07	5.28625e+07	1.19241e+07	3.08247e+07	4.36506e+07	1.21657e+08	8.69128e+07	5.06035e+07	3.35461e+07	9.89085e+07	6.73125e+07	1.50091e+07	7.26671e+07	1.69401e+07	3.55205e+07	2.86165e+07	2.43314e+07	3.93501e+07	3.44042e+07	3.53597e+07	5.64818e+07	5.45163e+07	6.11305e+06	4.43199e+07	5.0206e+07	3.00786e+07	2.63161e+07	3.31423e+07	2.22917e+07	2.81882e+07	4.0141e+07	4.15149e+07	8.08179e+06	2.3268e+07	1.26619e+07	2.14898e+07	9.31634e+06	787132
C02990	M400T169.pos	4.90864e+07	3.26459e+08	6.65069	2.7335	0.00204471	0.012556	2.2008e+08	3.39852e+06	7.58031e+07	1.26184e+08	1.46537e+06	1.03912e+07	1.09344e+06	6.20261e+07	1.57429e+06	2.42312e+07	253614487	2.50844e+07	6.45204e+06	3.25217e+07	3.22853e+07	4.73946e+07	3.27572e+07	5.01273e+07	4.00695e+06	2.43768e+07	1.28948e+07	3.25364e+08	1.02939e+07	1.4546e+07	1.67284e+08	3.59373e+06	5.47522e+06	2.1467e+06	1.35078e+07	2.21184e+06	9.36537e+06	1.29465e+08	5.05431e+06	1.1731e+07	1.0517e+07	8.79206e+06	317530337	3.14166e+07	5.74996e+08	3.57282e+08	2.05507e+08	1.99258e+08
C06341	M401T222.pos	2.71162e+08	1.14134e+08	0.420906	-1.24843	5.6e-05	0.00104798	1.79717e+08	1.50315e+08	2.06501e+08	1.20757e+08	2.33848e+08	9.95131e+07	3.08243e+07	396399199	1.18028e+08	4.40475e+08	1.36895e+08	3.67771e+08	1.01884e+08	2.10914e+08	2.63702e+08	3.7521e+08	4.9325e+08	2.79941e+08	3.86755e+08	3.15053e+08	3.29684e+08	1.67562e+08	304912452	6.13162e+08	2.14247e+08	3.12855e+08	126081513	3.95791e+08	2.31831e+08	2.02958e+08	759103479	2.21453e+08	1.11029e+08	4.82816e+08	2.73475e+08	1.07102e+08	3.37235e+07	1.01492e+08	3.87718e+08	1.30772e+08	2.81478e+07	8.6262e+07
C19914	M402T215_2.pos	1.81872e+07	1.25175e+08	6.88258	2.78295	0.000977263	0.00745537	8.81068e+06	4.87458e+06	6.68728e+06	1.56111e+07	1.50488e+06	1.24851e+07	5.10458e+06	8.63288e+06	2.76159e+06	2.94324e+06	1.97544e+07	1.43668e+07	6.55709e+06	6.03654e+06	1.21134e+07	2.12501e+06	5.14899e+06	3.1521e+08	4.33274e+06	1.84609e+07	2.23843e+06	7.31345e+07	7.31165e+06	1.27874e+07	2.92278e+06	6.78078e+06	6.29472e+06	1.28793e+07	1.37349e+06	1.28257e+06	1.03863e+07	9.28841e+06	1.43798e+07	1.45739e+07	1.93508e+06	3.64923e+06	2.52172e+08	2.6314e+06	2.51455e+07	1.09161e+08	1.79196e+07	3.3169e+08
C13077	M402T520.pos	1.81813e+07	8.06907e+06	0.443812	-1.17198	0.00605078	0.0279689	663169	4.95497e+06	2.13125e+07	1.63068e+07	1.34709e+07	2.21538e+07	156964	140089	2.37078e+07	2.20044e+07	6.84474e+06	2.17922e+07	3.42644e+06	3.43022e+07	6.4812e+06	5.95261e+06	2.53536e+07	2.76127e+07	7.61549e+06	1.52357e+07	1.39309e+07	1.19894e+07	4.99846e+06	3.03329e+07	8.84676e+06	1.5994e+07	1.87295e+07	1.68516e+07	2.14109e+07	2.63717e+06	2.23081e+06	1.19603e+08	2.91167e+07	1.49256e+07	404877	6.30359e+07	75421.4	2.61443e+06	6.54622e+06	9.23587e+06	958390	842414
C00611	M406T323.pos	5.07622e+06	5.03826e+07	9.92523	3.3111	0.0145627	0.0539332	3.39241e+06	7.56767e+06	7.35502e+06	1.64379e+06	1.51528e+07	718502	7.92635e+06	998557	2.41208e+06	2.80387e+06	2.18491e+06	933920	1.02515e+06	2.04234e+07	3.68379e+07	7.1215e+06	6.07854e+06	399335	4.1338e+06	1.41313e+06	1.94229e+06	3.72072e+06	6.47516e+06	6.36016e+06	2.52714e+06	893264	1.83172e+06	4.16793e+06	4.68721e+06	894704	1.75888e+06	4.05563e+06	1.5248e+06	1.32844e+06	5.84545e+06	4.20763e+06	7.86449e+06	4.21886e+06	808997	1.03477e+07	6.56801e+06	2.15388e+08
C07278	M406T392.pos	6.29516e+06	2.83182e+07	4.49841	2.16942	0.00520075	0.0249674	3.10307e+06	1.43196e+06	1.13277e+08	1.90171e+06	697758	6.19876e+06	1.89362e+07	95015.7	1.38139e+06	9.85342e+06	8.59503e+06	592179	587196	2.04393e+06	3.92453e+06	1.95556e+06	1.17658e+07	1.87258e+06	514952	2.43432e+06	131405	1.67146e+06	433590	278756	1.58317e+06	1.76395e+06	8.23833e+06	7.51256e+06	485272	297717	373630	1.13145e+07	362569	183253	275635	557140	2.08059e+07	7.45112e+06	876467	946435	7.80101e+07	1.79102e+08
C00695	M407T221_3.neg	1054268421	8324439428	7.89594	2.98111	0.00720167	0.0506904	1639836009	1.17625e+08	2103293097	338440325	1.02359e+08	1112912707	4.08191e+08	9.16279e+07	4.67761e+07	5.33804e+08	2870057398	7.34941e+07	313388140	9.00981e+07	4.1357e+08	5.84511e+08	2083333881	8.09281e+08	8.36629e+07	2.46637e+08	6.30895e+08	1378688210	1.06061e+08	5.26017e+08	4714924815	7.5149e+08	8.89151e+07	3.87273e+08	104340732	7.00594e+07	3.63815e+08	12136341279	5.56957e+07	1.00794e+08	2266125162	2.0933e+08	8642083982	5456105984	32228219420	1003634627	1315556396	15034205823
C04062	M407T62.pos	1.73357e+07	1.18349e+08	6.82688	2.77123	9.28e-05	0.0014302	412296	5.80392e+07	7.5786e+07	1.74136e+07	2.47939e+06	390559	766869	766869	903496	766869	4.68575e+07	3.10698e+07	1.3947e+06	589583	7.24145e+06	1.3947e+06	6.36923e+07	1.98437e+06	2.49022e+06	4.66607e+06	3.58575e+06	2.76735e+07	5.15727e+06	3575615	2.08706e+07	4.66607e+06	589583	903496	5.15727e+06	1.3947e+06	5.6423e+07	3.3639e+07	8.91985e+06	3.25435e+07	3.61865e+07	6.36923e+07	4.84519e+07	7.01098e+07	1.5884e+08	3.42136e+07	1.23615e+08	4.80125e+06
C09310	M409T351.pos	2.23591e+06	2.24177e+07	10.0262	3.3257	0.00671257	0.0300638	2.10677e+06	428864	404319	626888	568362	388115	664376	3.06784e+06	1.00127e+06	1.31125e+06	7.12179e+06	1.35851e+06	3.99761e+06	1.07502e+06	885334	142875	751245	89093.6	396732	607361	2.16251e+06	2.53031e+06	2.49559e+07	6.04288e+06	1.68205e+06	983107	4.34675e+06	1.32621e+06	3.60333e+06	155696	1.22414e+06	744630	131547	327578	210305	3.07226e+06	2.06114e+06	1.44687e+06	5.0226e+08	4.5781e+07	2.91505e+06	1.18733e+07
C07880	M410T160.pos	1.56995e+08	4.43487e+07	0.282485	-1.82376	8.71e-05	0.00136864	2.23859e+08	3.40807e+06	1.40571e+08	1.04219e+08	3.19391e+07	1.62663e+08	7.40416e+06	7.81002e+07	1.05926e+07	1.98442e+08	8.93977e+07	1.07059e+08	9.71462e+07	5.6923e+06	4.91715e+07	4.61627e+08	2.38514e+08	1.7237e+08	9.69959e+07	1.97125e+08	5.83995e+08	2.72503e+08	1.23235e+07	4.06985e+07	1.91623e+08	2.78681e+07	1.35652e+08	4.25055e+08	9.05247e+07	3.66202e+06	2.475e+08	6.38926e+08	2.91195e+07	7.27523e+06	3.84043e+08	8.47539e+07	2.20057e+07	5.15809e+07	1.08471e+06	2.17652e+07	1.04523e+07	7.30375e+07
C07014	M410T368.neg	2.67593e+06	9.45841e+06	3.53463	1.82156	0.0475835	0.166807	459866	767561	426683	1.20751e+06	568688	1.72407e+06	507894	446142	143343	159524	596956	451496	2.38546e+06	421681	263110	951128	978966	3.39474e+06	281062	461106	635441	174705	2.52336e+06	79437.3	378467	406545	207577	217509	382139	2.56629e+06	864866	2.73514e+06	423372	2.57975e+06	6.38622e+07	1.69973e+06	8.81157e+06	1.35646e+07	801886	840440	5.76857e+07	121561789
C10798	M412T182.pos	7.17995e+06	6.47823e+07	9.02266	3.17355	0.000181476	0.002232	1.35533e+07	6.08731e+06	7.48814e+06	729320	1.94014e+06	834267	5.28721e+06	1.30184e+06	1.08986e+06	6.84744e+06	2.42622e+07	5.06213e+06	3.97911e+06	1.43636e+06	2.92603e+06	5.64934e+06	7.9109e+06	3.72288e+07	4.28039e+06	474493	616912	3.72194e+07	2.01529e+06	1.20482e+06	4.30925e+06	1.35475e+06	1.8852e+07	1.50588e+06	2.38645e+06	1.88623e+06	3.45462e+06	9.31443e+06	3.72025e+06	1.95637e+06	3.00456e+07	267256	7.5074e+07	1.10543e+07	1.83439e+07	2.20698e+08	1.6592e+07	1.75934e+08
C08156	M413T204.pos	5.13961e+07	4.44971e+07	0.865768	-0.207948	0.00316182	0.0173449	3.06514e+07	5.23214e+07	3.34224e+07	2.07133e+07	4.65073e+07	1.69004e+07	6.2897e+07	6.33685e+07	1.72141e+07	9.45443e+07	2.26261e+07	5.99763e+07	8.30132e+07	38294123	6.31677e+07	5.59168e+07	8.82126e+07	4.87148e+07	7.20275e+07	5.17445e+07	6.60424e+07	2.46771e+07	4.52556e+07	7.75824e+07	3.86442e+07	4.71816e+07	2.46353e+07	8.04093e+07	3.26535e+07	1.99233e+07	1.44467e+08	4.80766e+07	5.53098e+07	6.47327e+07	3.28361e+07	2.55973e+07	4.22859e+07	1.30648e+07	5.06443e+08	2.32405e+07	1.67159e+07	9.77067e+06
C08902	M413T226.pos	8.25494e+07	4.87123e+07	0.590099	-0.760971	0.000334117	0.00340192	8.23237e+07	2.8257e+07	6.62667e+07	2.0222e+07	9.69982e+07	1.9715e+07	3.79378e+07	8.88188e+07	1.79489e+07	6.37764e+07	2.29943e+07	1.05466e+08	3.87197e+07	5.11106e+07	8.65949e+07	2.20338e+08	1.59995e+08	1.00336e+08	1.04253e+08	1.09323e+08	131185980	2.79878e+07	5.22361e+07	1.05135e+08	8.88228e+07	1.15083e+08	1.71578e+07	2.9035e+08	5.78966e+07	3.79022e+07	1.88059e+08	1.05307e+08	6.91478e+07	8.11549e+07	42127154	4.08309e+07	1.50802e+07	2.28678e+07	1.18965e+08	4.03834e+07	6.82881e+06	2.09353e+07
C10823	M413T330.pos	1.32892e+07	4.65822e+06	0.350527	-1.5124	1.18e-05	0.000370736	1.26009e+06	1.20996e+07	4.2719e+06	7.66731e+06	4.63252e+06	9.78549e+06	8.99014e+06	1.79576e+07	9.86431e+06	3.92604e+07	1.17779e+06	5.55372e+06	2.74859e+07	1.28951e+07	3.35893e+06	2.78655e+07	3.4635e+07	7.52691e+06	21815688	1.61657e+07	3.1678e+07	3.31699e+06	1.96177e+07	5.96514e+06	2.73364e+06	2.61179e+07	1.64622e+07	1.11315e+06	7.13093e+06	1.81189e+07	1.9129e+07	4.03851e+06	1.05902e+07	1.7498e+07	8.35679e+06	1.22734e+07	9.50821e+06	119886	3.64957e+06	8.42252e+06	677892	1.38606e+06
C10822	M414T158.pos	4.60144e+08	1.16945e+08	0.254148	-1.97626	9.95e-07	8.99e-05	5.23082e+06	5.29523e+08	9.47124e+07	2.30256e+08	2.35409e+08	4.11497e+07	3.66702e+08	1.08259e+07	7.75244e+08	1268903459	9.72154e+06	6.90823e+08	5.39814e+07	4.06468e+08	1077071975	1.00499e+08	2.65494e+08	9.08318e+08	1.08527e+08	8.48247e+07	1.59906e+07	3.33428e+07	1086059331	5.23647e+08	2.45327e+08	3.73822e+07	8.62785e+07	3.11892e+07	2.60371e+08	2.88833e+07	7.73168e+08	5.95097e+08	5.95895e+07	3.85438e+08	4759233363	3.80498e+08	1.34302e+06	2.87649e+07	1.82621e+07	2.08275e+07	4.11279e+06	3.00899e+07
C20035	M415T35_2.neg	6.12301e+08	1249922889	2.04136	1.02953	0.0108148	0.0658849	6.44621e+08	3.67531e+08	1.47841e+08	4.54823e+08	1.6352e+08	4.99014e+08	2.51623e+08	786238466	8.98779e+07	2.26237e+08	1.04182e+07	6.41627e+07	3.3867e+08	3.7664e+08	4.97454e+08	1038614554	5.51074e+08	1.43841e+08	7.90713e+08	3.43991e+08	2.69867e+08	4.25755e+08	940617638	2.82332e+08	6.84618e+08	5.7135e+08	6.14695e+07	4.82906e+08	4.30375e+08	2.95628e+08	6.06572e+08	1658378128	1734805410	1136080284	506813824	4168349588	1800369741	1357864765	9.55046e+07	2994388789	1549260038	9.45359e+08
C07001	M415T398.pos	1.84266e+07	5.1436e+06	0.27914	-1.84094	0.000173642	0.00217644	11254728	1.45069e+07	2.98844e+06	7.05791e+06	2.58976e+07	630286	4.20712e+07	3.70226e+06	4.31384e+06	5.051e+06	4.88321e+06	2.13958e+06	7.38393e+07	3.72675e+07	3.95902e+07	5.63049e+06	1.72854e+06	2.87863e+06	3.69793e+07	5.17539e+06	4.47185e+07	4.14139e+07	6.58324e+06	6.06639e+06	3.90807e+07	1.15709e+07	6.43649e+06	1.86918e+06	8.41894e+06	9.04771e+06	3.10525e+07	2.28293e+07	1.16259e+07	1.49528e+07	5.05589e+06	7.5048e+07	630727	6.74266e+06	583438	1.75016e+06	2.04352e+06	4.62316e+06
C10826	M416T36_2.pos	5.07773e+08	1.78165e+08	0.350876	-1.51097	4.09e-06	0.000191611	4.76476e+07	1616880386	1.73782e+07	8.22163e+07	8.13762e+07	4.31815e+07	1924931036	1.21191e+08	4.59024e+08	1028764458	2.65184e+07	677851209	1.32026e+08	1.28838e+08	1232252027	1.93522e+08	2108331612	9.13139e+08	3.79516e+08	3.86252e+07	8.02876e+07	2.08287e+07	4.63309e+08	7.5878e+07	1.19998e+08	1.01908e+08	4.4221e+07	3.76116e+07	1.25811e+08	1069296294	5.18327e+08	6.1427e+07	1.47259e+08	1292769038	2304326100	5.6336e+08	1.21382e+07	9.2e+06	1.6459e+07	1.07598e+07	2.64703e+07	1.51634e+07
C10519	M419T351.neg	9.79905e+06	3.06215e+06	0.312495	-1.6781	0.00497592	0.040062	1.49338e+06	1.72093e+06	1.06441e+06	3.20814e+06	8.97472e+06	1.64892e+06	1484177	1.2442e+06	908901	2.62369e+07	2.84303e+06	606521	932272	5.56196e+07	2.54119e+07	3.92186e+06	8.25367e+07	2.47778e+06	1.18053e+07	467964	6.38051e+06	1.1058e+06	6.50265e+06	6.01896e+06	3.69207e+07	1.47881e+07	292404	4.92128e+06	1.38663e+06	1.89979e+06	2.68001e+07	1.38923e+06	4.21663e+06	4.74017e+06	172675	622320	5.24682e+06	6.22509e+06	1.11279e+06	652427	373042	4.84439e+06
C10288	M421T293.pos	2.10086e+07	5.0119e+06	0.238564	-2.06755	0.00553643	0.026212	1.00843e+06	860492	8.82762e+06	4.82931e+06	7.44982e+06	7.96256e+06	1.61005e+06	9.06755e+06	3.18908e+07	8.2675e+06	2.38474e+06	949252	6.39809e+06	3.90542e+06	3.9485e+06	6.4298e+06	2.91462e+06	1.81358e+06	5.90759e+07	2.04234e+06	1.30887e+07	9.29646e+06	6.49436e+07	3.22376e+08	6.32336e+06	3.55594e+06	2.28565e+06	3.30746e+07	2.37618e+07	2.33418e+07	1.05891e+06	1.9843e+06	1.07193e+07	4.8565e+07	905583	1.93932e+07	1.84703e+07	4.31075e+06	334354	2.01973e+07	1.20362e+06	6.88603e+06
C00689	M421T367.neg	1.67702e+06	3.71109e+07	22.1291	4.46787	0.000239274	0.00650983	402173	133292	371361	3.10296e+06	154878	2.1283e+07	821618	212831	2.27652e+06	9.93823e+06	50095.1	3.12672e+06	114274	72402.9	1.63613e+06	828427	132273	139952	118711	239270	226194	315997	200475	140730	147235	261275	3.45252e+06	3.22229e+06	61469.9	298447	2.70578e+06	300118	219142	154899	62699.2	3.44819e+06	2.13703e+07	119521	2.90383e+06	4.4447e+06	8.38305e+06	5.24049e+06
C10077	M423T417_1.pos	1.18558e+06	1.02903e+07	8.67949	3.11761	0.00386673	0.0199971	773601	699622	179529	173201	4.2819e+06	135281	665006	213427	276580	129880	825650	94303.2	856661	93962	997240	238210	1.28245e+06	438009	436286	1.00725e+06	260755	894001	1.79879e+06	311523	809905	283458	84961.5	181576	350550	1.21297e+06	148157	882002	278032	1.05854e+06	1.95984e+07	729368	244920	3.08539e+06	2.70975e+07	1.27642e+07	1.86446e+06	432952
C01591	M425T207.neg	6.80562e+07	2.00607e+07	0.294767	-1.76235	8.64e-05	0.00361623	8.54971e+06	3.37622e+07	2.34649e+07	2.13627e+07	1.69134e+08	7.28961e+06	1.49719e+08	9.30188e+06	1.8372e+07	8.43683e+06	4.1025e+07	2.8926e+07	1.45473e+08	3.23208e+07	8.55707e+07	2.79635e+08	1.94673e+07	2.45954e+08	2.04247e+07	4.19231e+06	6.72982e+06	3.01597e+07	6.67603e+07	1.42113e+08	6.01403e+06	4.40814e+07	1.20331e+07	1.99614e+07	6.43235e+06	3.38681e+08	1.82112e+07	5.95084e+07	9.66918e+06	2.25985e+08	2.55687e+07	8.57333e+07	4.51463e+06	2.15319e+06	5.49795e+07	7.00372e+06	2.81082e+06	1.21395e+07
C07240	M426T96.pos	3.1488e+06	3.13253e+08	99.4832	6.63638	0.00385604	0.0199971	1.7295e+07	2.80455e+06	3.24111e+06	689851	3.75359e+06	224720	799653	1.20242e+06	746153	3.1587e+06	452727	3.05568e+06	2.92579e+06	677292	2.82136e+06	1.03826e+07	158884	549179	2.97159e+06	1.50652e+06	629474	3.27458e+06	2.00082e+06	266196	2.42518e+06	418566	164077	6.66924e+06	348612	2.20909e+07	6.01011e+06	1.87664e+06	2.49364e+06	2.20135e+06	2.10068e+06	969490	4.89479e+06	9343801474	5.93972e+06	190343	1.38249e+07	5.48083e+06
C07074	M427T198.pos	1.94221e+08	5.65196e+07	0.291007	-1.78087	1.01e-08	5.05e-06	1.27814e+08	9.7442e+07	1.85818e+08	1.32386e+08	3.50231e+08	9.06817e+07	1.5448e+07	2.48431e+08	1.23399e+08	3.33644e+08	1.02721e+08	1.5855e+08	1.76041e+08	3.87525e+08	7.69446e+07	2.15701e+08	3.97705e+08	1.21337e+08	2.36104e+08	1.63916e+08	1.80149e+08	6.38715e+07	190715687	148036484	2.66414e+08	3.08665e+08	1.03408e+08	4.44267e+08	3.75275e+08	2.51143e+08	3.28002e+08	7.55442e+07	6.46475e+07	288323891	8.41553e+07	7.74938e+07	2.82226e+07	1.12562e+07	1.63171e+07	2.50794e+07	2.47884e+06	1.23482e+07
C10808	M430T161.pos	5.23099e+08	284810365	0.544467	-0.877083	0.000371713	0.00365868	4.43995e+07	8.29614e+08	9.68583e+07	216437721	1.26489e+08	9.25971e+07	7.98875e+08	1.12832e+06	1073426772	6.98005e+08	3.42032e+06	1185909576	7.17545e+07	5.62349e+08	1255235775	2.50224e+08	1.64449e+08	6.69324e+08	1.99191e+08	1.49447e+06	6.73421e+06	8.84924e+06	2244216440	3.01446e+08	2.35812e+08	5.83152e+06	1.2194e+08	9.16742e+06	2.8903e+08	3.36124e+07	1014727558	9.3466e+08	5.91205e+07	1920527303	2705708675	5.9901e+08	5.49127e+06	2.81272e+07	7.59384e+08	2.66367e+07	563150	7.81937e+06
C01460	M431T196_1.neg	4.57334e+06	9.32416e+07	20.3881	4.34965	0.000671533	0.0118096	413688	1.08965e+07	1.49591e+06	454486	173582	1.02414e+06	190987	1.07253e+06	9.95425e+06	1.39433e+06	2.04751e+07	2.33728e+06	1.04993e+06	6.32076e+06	1.06157e+07	179816	725119	1.87247e+07	3.74245e+06	132577	2.2469e+06	274120	486989	5.83413e+06	564400	1.52962e+07	115815	750649	4.3579e+06	966456	1.50817e+06	3.81947e+07	148027	1.50915e+06	145195	867543	7.16637e+06	3.08328e+08	1.67594e+07	1.60985e+06	3.69816e+07	5.98747e+07
C10830	M432T123.pos	7.41483e+07	2.61833e+07	0.353121	-1.50177	6.7e-05	0.00116941	1.2204e+07	1.16003e+08	1.64033e+07	2.03237e+07	1.83131e+07	6.85967e+06	4.86458e+07	1.71707e+07	9.60699e+07	2.51673e+08	1.10817e+06	8.48699e+07	4.40004e+07	3.34712e+07	185233972	1.58844e+07	8.28023e+07	1.65426e+08	1.18132e+07	1.35885e+07	1.60189e+07	1.26498e+07	163639742	6.45671e+07	3.47893e+07	1.51773e+07	2.07546e+07	9.28818e+06	3.52993e+07	1.62899e+07	1.24405e+08	101177374	7.50141e+06	5.69426e+07	6.99741e+08	4.92333e+07	4.45494e+06	881448	9.55153e+07	1.51791e+06	7.02209e+06	1.08168e+06
C09076	M433T324.pos	2.64858e+06	1.73427e+08	65.4793	6.03297	2.52e-07	4.17e-05	1.74591e+06	2.61271e+06	2.25108e+06	2.01005e+06	2.60606e+06	2.03597e+06	8.54385e+06	664104	857874	749794	1.6791e+06	444723	4.17683e+06	942795	1.25221e+06	1.13381e+06	829542	2.14756e+07	801880	886630	1.09118e+06	1.51424e+07	2.0561e+06	389964	2.4665e+06	103764	136824	76357.4	1.07675e+06	2.81058e+06	559283	1.97481e+06	153080	4.68692e+06	1.06913e+06	3.85479e+06	6.72384e+07	2.63974e+07	2.87567e+07	6.83852e+07	2.23953e+08	6.68446e+08
C07908	M434T442.pos	4.50227e+06	9.40317e+07	20.8854	4.38442	0.0392901	0.112441	3.34993e+06	4.08793e+06	1.09933e+07	4.22978e+06	5.60614e+06	3.87261e+06	9.85856e+06	3.71407e+06	2.39817e+06	3.24791e+06	4.98004e+06	2.07731e+06	1.57515e+06	5.45215e+06	3.62263e+06	7.40626e+06	4.18462e+06	6.00007e+06	6.22941e+06	2.51538e+06	4.41258e+06	4.92046e+06	4.47678e+06	332801	1.24206e+07	1.99937e+06	1.19216e+06	1.54282e+06	4.24016e+06	2.94658e+06	3.00557e+06	1.46058e+07	600849	4.63997e+06	2.17876e+06	3.16508e+06	1.16471e+07	4.2056e+06	2.0764e+07	1.18562e+07	1.39477e+07	4.28736e+06
C07005	M435T352.pos	1.20836e+07	6.92723e+06	0.573276	-0.802698	0.00552883	0.0262087	1.07728e+07	1.21865e+07	2.23307e+06	1.36319e+07	2.4458e+07	3.94822e+06	3.13111e+07	3.12719e+06	1.59651e+07	2.36676e+06	2.05011e+06	2.19923e+07	1.6487e+07	1.01527e+07	1.15294e+07	2.48588e+07	4.1534e+06	3.88487e+07	4.34608e+06	2.29788e+06	6.14742e+06	4.93056e+06	1.2256e+07	6.92957e+06	2.05277e+06	6.9013e+06	3.20828e+06	9.10154e+06	3.0944e+06	2.21796e+07	5.53834e+06	22260898	7.6431e+06	5.42694e+07	1.26661e+06	1.05122e+07	973339	1.68675e+06	387464	3.89165e+06	3.16475e+06	3.45026e+06
C07010	M438T243.pos	1.43224e+06	1.98062e+07	13.8288	3.78961	9.07e-05	0.00140569	327753	810749	2.18177e+06	1.28848e+06	1.18022e+06	1.0269e+06	1.22419e+06	2.48826e+06	154794	567419	1.25652e+06	947906	2.26993e+06	3.30212e+06	2.78676e+06	304824	649438	821919	4.19962e+06	1.37796e+06	1.07667e+06	449274	2.68254e+06	373956	340847	2.20626e+06	2.30355e+06	1.02889e+06	2.14977e+06	736059	2.19318e+06	2.52426e+06	490029	1.62094e+06	1.31372e+06	903119	3.14467e+06	1.0242e+07	2.02833e+06	2.45933e+07	3.02212e+07	1.28882e+06
C07310	M439T211.pos	3.40129e+07	6.26696e+06	0.184252	-2.44024	0.012421	0.047795	6.19461e+06	727540	4.0426e+08	4.05173e+07	6.24102e+06	1.78616e+07	1.95237e+06	1.37467e+07	3.11161e+07	1.66194e+08	8.85756e+07	1.23821e+06	2.45178e+06	5.53827e+07	4.9745e+07	1.36325e+06	4.80729e+07	3.1439e+06	4.31815e+07	2.45232e+06	5.57636e+07	574248	889070	5.18367e+07	3.87224e+07	1.54531e+06	71430.2	2.90446e+07	2.48681e+07	1.51723e+07	458685	846026	392004	1.84816e+07	743541	634743	4.72105e+06	3.0719e+06	2.7599e+06	795390	3.47331e+07	3.77639e+06
C02822	M441T54.neg	2.16966e+07	7.59228e+08	34.9929	5.12899	1.84e-05	0.00165935	662209	1.14849e+08	5.22678e+07	3.12683e+06	1.60637e+07	8.82359e+06	1.91324e+07	1.67743e+07	1.41144e+07	4.36046e+06	5.83893e+07	8.97286e+06	1.88131e+07	1.91635e+07	1.02323e+07	1.67183e+07	1.64108e+07	1.46059e+07	7.60445e+06	4.41663e+06	5.06388e+06	1.88467e+06	2.14929e+07	4.19745e+06	3.74169e+06	1.67842e+08	2.88839e+06	5.85134e+06	1.60712e+06	1.47978e+07	2.41168e+07	2.11626e+07	1.14673e+06	3.09249e+07	1.26097e+07	3.62479e+07	1.78443e+07	6.42958e+06	12980703278	3.93488e+08	1578636860	8.77178e+08
C00101	M446T129_2.pos	2.77011e+08	6.21772e+08	2.24458	1.16644	0.0154045	0.0562286	4.72488e+06	1.00592e+06	1.30222e+07	523768	1.42983e+06	170089	566295	208048	2.74145e+06	394330	907318	2.1496e+07	656789	1.83381e+06	9.62071e+06	1.94156e+06	608560	2.02459e+06	3077556224	585787	4.4006e+08	1.96666e+06	803787	1.45574e+06	673732	6.50463e+07	414772	399088	201485	891845	6299846285	6.23879e+06	1.32482e+06	4.71962e+06	1.72858e+06	4.59065e+06	616895	2.57808e+08	1484005835	1.65568e+06	1.58299e+08	210394
C01844	M447T220_1.pos	2.13824e+07	1.45003e+08	6.7814	2.76158	0.00541165	0.0257423	7.51031e+06	8.40189e+06	5.93587e+07	6.71881e+06	4.49658e+07	4.43383e+06	3.88e+07	4.24254e+06	6.68198e+06	5.41705e+06	9.64061e+07	8.9974e+06	1.38032e+07	3.00041e+06	7.4156e+06	2.26808e+07	2.26252e+07	4.1377e+06	3.18784e+06	1.14674e+06	1.56902e+06	4.83668e+06	9.69234e+06	8.03283e+06	2.09471e+08	2.43528e+06	3.08698e+06	3.42846e+06	4.11239e+06	2.03722e+07	9.93444e+06	7.08832e+07	1.98428e+06	1.98777e+07	1.58425e+07	1.42752e+07	8.07105e+07	8.21632e+07	2.49161e+08	4.00678e+06	4.25104e+06	3.95256e+08
C11321	M448T161.pos	5.29143e+08	2.51909e+08	0.476069	-1.07076	0.00241708	0.0142284	4.23988e+07	8.17995e+08	9.84204e+07	2.29484e+08	1.2358e+08	9.67533e+07	7.61379e+08	5.63383e+06	1109875512	7.24364e+08	5.44528e+06	1273465294	6.4359e+07	583435488	1305670904	2.43389e+08	1.72632e+08	6.81763e+08	196096139	217685	1.01758e+06	5.79656e+06	2360196482	3.13682e+08	2.49527e+08	1.48376e+06	1.2775e+08	1.66375e+06	3.08357e+08	2.91387e+07	9.5803e+08	9.1603e+08	5.57977e+07	1856658370	2746178184	5.81482e+08	1.11491e+07	3.08635e+07	1.56186e+08	9.66039e+07	3.65313e+06	8.37216e+06
C02059	M449T153.neg	1.39211e+08	7.84294e+07	0.563385	-0.827808	0.0185984	0.0923447	4.40073e+07	9.71151e+07	6.2439e+07	1.23717e+08	4.76339e+06	4.61915e+07	6.4305e+07	5.56614e+07	2.76978e+07	6.40722e+07	3.6678e+07	1.04419e+07	8.88427e+07	1.49584e+07	2.93873e+07	301479620	1.82851e+08	4.5248e+07	8.93218e+07	1.0188e+08	2.662e+08	2.75287e+08	4.32508e+07	9.90366e+07	6.02821e+07	5.44092e+07	1.047e+08	2.04827e+08	4.32321e+07	6.60824e+07	2.11074e+08	1415461439	7.13856e+07	4.58097e+07	448514065	1.10991e+08	1.10985e+08	5.60064e+07	7.70378e+07	1.3729e+07	3.34174e+07	9.3537e+06
C11136	M449T515.pos	7.44909e+06	2.80784e+06	0.376937	-1.40761	0.0220063	0.0740642	5.28682e+06	1.22366e+06	1.10544e+06	3.77773e+06	8.60505e+06	179232	68773.6	3.06083e+07	3.28661e+06	9.6552e+06	888078	1.25827e+07	4.6095e+06	5.65478e+06	1.53324e+07	6.80472e+06	6.41858e+06	4.08493e+06	2.61451e+07	2.24333e+06	3.78297e+07	6.13605e+06	5.78655e+06	2.38645e+06	7.35631e+06	5.4277e+06	332306	1.30431e+07	2.84448e+06	729592	2.07562e+06	5.62933e+06	2.12382e+06	2.54667e+07	35083.5	2.4034e+06	1.45107e+06	758670	1.94938e+06	2.56516e+06	2.10073e+06	1.53965e+06
C10805	M451T31.neg	2.4789e+07	103889438	4.19095	2.06728	0.0061204	0.0456462	5.31949e+06	1.75864e+06	1.55776e+07	4.87959e+06	2.83215e+06	8.32938e+06	1.28067e+07	3.27026e+07	263073365	1.17492e+06	1.45417e+07	1.24384e+07	1.79366e+06	5.79919e+07	3.52794e+07	1.33487e+07	2.49643e+06	1.11939e+06	3.6245e+06	1.50291e+07	3.36856e+07	2.75273e+06	4.70444e+07	6.33975e+07	1.49549e+07	2.365e+07	1.60937e+06	32262612	2.23197e+07	2.85416e+07	1.83518e+07	5.1517e+06	2.49224e+07	8.00011e+06	3.4721e+07	2.49216e+07	3.31193e+07	6.37918e+07	2.83137e+06	6.74746e+08	1.03752e+08	6.6875e+06
C00881	M455T203.pos	8.97869e+07	3.00574e+07	0.334764	-1.57878	0.00227702	0.0135939	2.07645e+07	7.31001e+06	7.96617e+07	4.41023e+08	5.20356e+06	9.30892e+08	1.0642e+06	906695	1.38095e+07	2.33683e+08	9.02171e+07	4.50691e+07	1.57078e+06	113865483	5.64594e+07	1.04118e+07	1.9844e+08	2.60537e+08	9.52101e+06	4.85698e+07	3.92498e+06	1.28511e+06	1.15676e+07	9.27588e+07	1.7771e+07	4.15347e+07	3.88368e+07	1.94992e+06	1.37207e+07	5.13817e+06	4.19201e+06	4.93724e+07	3.23919e+08	7.45895e+06	4.51015e+07	4.81581e+06	606100	1.94462e+07	5.19917e+06	1.24048e+07	1.08252e+06	5.68335e+06
C04608	M455T420.pos	1.26312e+06	1.26896e+07	10.0463	3.32859	0.00129583	0.00915607	263293	98339.6	986695	84502.5	1.17953e+06	459947	193379	298312	184996	403605	114928	3.41485e+07	644233	86911.5	117402	2.27051e+06	140748	404072	347000	65553.7	1.01256e+06	97291	132626	130907	84345	151666	70170.8	165858	148170	165002	171589	282674	63900.3	110517	98614.4	93833.9	385992	181617	145987	2.92995e+06	3.92347e+06	1.36004e+08
C17252	M462T326.neg	2.79849e+06	6.22351e+06	2.22388	1.15308	0.00876774	0.0580295	4.21411e+06	1.29581e+06	224463	232423	67216.3	149550	850968	3.73876e+06	3.97612e+06	7.29706e+06	302092	147430	4.89318e+06	1.78443e+06	187196	6.32203e+06	5.95783e+06	187047	4.53662e+06	3.51094e+06	150709	56970.2	3.87164e+06	2.96177e+06	100550	401183	1.34709e+07	68273	3.33478e+06	2.91732e+06	4.24428e+06	3.39576e+06	7.62281e+06	4.5656e+06	3.61322e+06	94717.4	2.41788e+06	3.98892e+06	3.50102e+06	3.56686e+07	8.45372e+06	4.82662e+06
C10533	M463T335.pos	1.55006e+07	7.56668e+06	0.488154	-1.03459	0.0361639	0.10573	2.791e+06	1.8451e+07	90222.1	5.89142e+07	2378407	2.22536e+06	2.08455e+06	4.23734e+06	9.08261e+06	2.64858e+07	1.8811e+07	3.2903e+06	7.56293e+06	8.2585e+06	1.41949e+07	9.10737e+06	8.97981e+07	1.95318e+06	8.76344e+06	5.90446e+06	2.95839e+07	3.07104e+07	1.81819e+06	1.72806e+06	1.86821e+07	2.97585e+07	2.32142e+06	5.55259e+07	2.03449e+07	4.70765e+06	2.83353e+07	1.54555e+07	9.38658e+06	1.71445e+06	6.98891e+06	6.57513e+06	3.20242e+06	1.117e+06	1.6193e+07	3.31713e+06	5.28595e+06	1.8678e+06
C10474	M465T327.pos	5.67909e+06	2.09025e+07	3.6806	1.87994	0.000237153	0.00266463	726285	7.88371e+06	1.52553e+07	1.40911e+07	9.34553e+06	4.18649e+06	999976	5.34484e+06	942095	5.14225e+06	1.46422e+06	3.81702e+06	4.6752e+06	1.6185e+07	3.97463e+06	6.04574e+06	1.32628e+07	2.66286e+06	3.28881e+06	5.31193e+06	5.04425e+06	4.91982e+06	6.5894e+06	725268	5.21418e+06	3.98977e+06	2.56981e+06	818251	1.46716e+06	4.05514e+06	4.14815e+06	1.8561e+07	4.26855e+06	9.52169e+06	3.73331e+06	4.21557e+06	1.75032e+07	2.9022e+07	3.85796e+07	6.18125e+06	2.43021e+07	1.63765e+07
C07710	M469T35.neg	3.95234e+07	5.08859e+08	12.8749	3.68649	0.000434253	0.00928457	1.96446e+06	1.53432e+07	8.0788e+07	1.05791e+08	2.89611e+07	2.06506e+07	1.22733e+07	5.14034e+06	2.77534e+07	4.93394e+06	2.32382e+07	5.87696e+06	3.15951e+07	1.05898e+07	2.85583e+07	3.29114e+07	4.10552e+07	1.71268e+08	6.35627e+06	8.22996e+06	1.96816e+07	3.51539e+08	1.3587e+07	9.42548e+06	2.63085e+07	5.68415e+06	6.1522e+07	3.23325e+06	1.03774e+07	3.14578e+06	9.365e+06	1.01804e+08	9.53833e+07	3.37756e+07	8.83218e+06	5.90103e+06	2.59829e+08	7.43555e+07	2.71432e+08	218701917	178077174	1.05765e+08
C08942	M471T47.neg	3.23335e+08	128233477	0.396597	-1.33426	0.0177585	0.089545	2.27583e+07	7.34842e+07	8.06188e+07	1.18376e+07	6.47655e+07	2177774448	3.97304e+07	6.27418e+07	3.05597e+08	5.76898e+08	4.78898e+07	1.38755e+08	4.7238e+08	2.85149e+07	2.45609e+07	1.08331e+08	3.99353e+08	4.25923e+07	5.37154e+07	4.98366e+08	3.86531e+08	2.57357e+07	2.76229e+07	7.08452e+08	6.01549e+07	126356188	1.69644e+07	1.40301e+08	1.75465e+08	144228700	1068537323	9.32711e+06	2501539864	317132126	570105201	1.30938e+08	1.60226e+08	3.7258e+08	1.95554e+07	1.9509e+07	1.31784e+07	3.01023e+07
C03479	M472T399.neg	774960	3.95513e+06	5.10366	2.35153	0.000685562	0.01202	4.09832e+06	64400.7	376306	517945	1.12118e+06	863191	293199	108771	70783.8	610756	172396	587471	419186	44823.7	527984	2.30956e+06	255628	1.35785e+06	196177	190856	118216	1.60348e+06	1.2709e+06	1.0467e+06	873062	326458	1.10102e+06	3.06398e+06	814897	37806	406584	1.90004e+06	40333.4	426235	50083.2	631990	3.43436e+06	1.40427e+07	1.30554e+07	6.64886e+06	1.49469e+06	2.80192e+06
C08184	M479T62.pos	1.35627e+08	1.90454e+08	1.40425	0.489804	0.0269445	0.0857326	2.58426e+06	4704813807	3.61438e+06	162386	5.02199e+06	625732	6.96761e+07	1.55828e+06	3.18306e+06	1.21014e+07	1.03718e+07	2.08585e+06	1.46606e+06	268712	554702	1.12946e+06	1.87282e+06	3.91301e+06	734596	1.94547e+06	4.71365e+06	4.07974e+06	2.15145e+06	2.63999e+06	183995	3.42574e+06	6.94334e+06	5.53594e+06	2.76404e+06	705484	654253	1.29441e+07	4.01644e+06	616757	3.1796e+06	327651	1.08589e+06	4.45886e+07	497798	4.76937e+07	4.12638e+08	146051
C16931	M487T205.neg	2.93467e+07	2.17617e+08	7.41537	2.89052	3.14e-06	0.000651804	5.69025e+07	8.80524e+06	5.45366e+07	2.037e+07	7.38068e+07	5.28135e+07	3.16245e+06	6.16445e+06	1.56183e+06	6.35802e+06	6.62576e+06	1.23137e+07	1.15846e+07	1.43785e+08	2.90644e+07	3.93347e+07	1.42131e+07	1.23854e+08	4.85008e+06	2.00221e+07	3.98894e+06	8.6861e+07	1.55183e+07	5.69818e+06	1.22156e+07	1.17962e+08	7.67091e+06	1.20052e+06	3.38857e+06	2.52747e+06	8.40374e+06	3.47884e+07	2.24807e+06	3.934e+07	1.50987e+07	9.44397e+06	2.9835e+08	6.04727e+07	1514511989	1.8404e+08	2.69809e+08	4.98953e+07
C01610	M494T364.pos	1.24756e+07	3.67264e+07	2.94387	1.55771	0.0283057	0.0889289	2.26472e+06	325889	7.99724e+06	5.32858e+07	1.41975e+07	1.48243e+07	6.04302e+06	1.5665e+07	1.03545e+07	1.96003e+07	1.02357e+07	3.45506e+07	764262	3.245e+06	950006	2.5546e+06	3.78744e+06	1.80836e+07	2.20761e+06	1.07002e+07	6.62771e+06	6.26718e+07	1.03348e+06	1.53547e+07	2.09355e+07	1.66323e+07	3.30511e+06	3.85435e+06	1.65025e+07	1.0369e+07	7.19884e+06	3.85906e+06	22356251	4.26286e+06	1.51036e+07	7.41643e+06	1.22158e+06	3.24353e+06	8.67184e+08	3.46309e+06	672890	1.63511e+06
C19990	M500T415.pos	2.19969e+06	919792	0.418147	-1.25792	0.000678581	0.00571395	5.34605e+06	407069	5.81983e+06	2.45914e+06	614444	2.74151e+06	967432	345713	3.37582e+06	1.16285e+06	3.15028e+06	2.6889e+06	476888	3.70312e+06	1.71154e+06	403997	2.74371e+06	3.41705e+06	111895	1.47635e+06	1.9846e+06	978982	204627	1.07236e+06	1.27672e+06	1.37715e+06	1.55006e+06	611829	1.19625e+06	1.51621e+06	669256	7.47558e+06	3.51372e+06	3.09568e+06	1.84647e+06	7.69558e+06	161473	826192	1.68478e+06	3.5057e+06	252032	1.02131e+06
C02633	M503T339.pos	3.70809e+06	4.31447e+07	11.6353	3.54043	0.000746667	0.00607109	6.63807e+06	4.02325e+06	255635	457592	3.59396e+06	5.56504e+06	1.79809e+07	4.91663e+06	1.55039e+06	147216	395028	1.54162e+06	1.08658e+07	787448	8.44228e+06	6.94416e+06	330298	7.0461e+06	957808	1397782	836818	3.5895e+06	2.47098e+06	1.29874e+06	2.58653e+06	992107	319021	255917	130639	8.00438e+06	566506	1.51443e+06	105913	1.72641e+07	1.88436e+06	7.83431e+06	8.43895e+06	5.83541e+06	766768	1.58717e+07	7.13746e+07	5.11455e+07
C16723	M511T389.neg	2.05893e+07	1.1061e+07	0.537219	-0.896419	0.000679072	0.0119242	1.44235e+07	7.07593e+06	1.95107e+07	7.95789e+06	7.60317e+07	1.8123e+07	1.75763e+06	1.72415e+06	6.02333e+07	2.08171e+07	8.23965e+06	1.45717e+07	2.57854e+07	3.63461e+07	1.23723e+07	4.07423e+06	7.23798e+07	7.48315e+06	2.47697e+07	4.41712e+07	9.9792e+06	5.63474e+06	4.72829e+06	1.06598e+07	4.58864e+07	2.82371e+07	8.01873e+06	1.69034e+07	4.55108e+06	3.99384e+06	7.01112e+06	7.87974e+07	9.33045e+06	6.84725e+06	2.95085e+06	1.98375e+07	1.78888e+07	901260	4.30829e+07	2.14425e+06	1.25729e+06	850209
C12816	M513T276.pos	8.2244e+06	1.25063e+08	15.2063	3.9266	0.000309126	0.00320083	6.49371e+06	1.3903e+07	8.58071e+06	1.09278e+07	5.53238e+06	2.0455e+07	9.86886e+06	1.38331e+06	4.87442e+06	6.04127e+06	790199	4.36045e+06	9.61583e+06	5.31025e+06	1.91105e+06	3.09763e+06	3.68934e+06	2.26495e+07	7.68113e+06	547499	3.67845e+06	4.19683e+07	1.52362e+06	4.43766e+06	482816	278102	7.27646e+06	3.3902e+06	3.70889e+06	4.73341e+06	1.85649e+07	1.82201e+07	2.22319e+06	7.22089e+06	4.37378e+06	2.62843e+07	2.19603e+07	2.24256e+07	151758	7.88715e+07	8.50451e+07	8.13171e+07
C05122	M514T194_2.neg	1.34706e+08	5.52681e+08	4.10285	2.03663	0.034989	0.137272	2.4125e+06	1.25155e+07	7.13467e+07	1.70859e+06	3.23954e+07	1.83715e+06	6.63374e+06	930640	6.94878e+06	5.13472e+06	3.30523e+07	1.12351e+07	702609	4.36661e+08	6.47278e+08	1.24255e+06	5.62601e+06	9.49462e+06	3.57038e+07	1.49034e+06	851674	1.89743e+08	327653	5.91672e+07	2.67793e+07	8.01657e+07	795888	963092	2.18251e+06	1.83076e+06	8.91063e+06	5.90276e+07	3.09901e+06	2.29269e+06	3087851308	1.09641e+06	168104613	1.51144e+08	5.61669e+07	703854	4.91493e+07	3.23759e+08
C08617	M523T27.neg	3223306278	2477204434	0.768529	-0.379828	0.00143498	0.0188344	5.9848e+08	5603849639	1613149227	2038715372	4346438033	2195778387	6025113959	1094341611	3789078722	5.20094e+08	7.40953e+08	1580558589	4576182813	3511108383	7911445511	5448335041	1551135667	2208366390	9.6122e+08	2425910521	5161384681	1366406799	4325415099	3971552351	1049980606	1363231096	5092486605	8.29264e+08	4980483429	3520168271	5184373335	4319509949	1323843795	2772312713	2818351918	9220005800	5.9793e+08	5.39306e+08	4.63932e+08	9.59938e+08	1.62896e+08	1036544019
C04230	M524T186.pos	1.26609e+08	1151521673	9.09513	3.1851	0.000350282	0.00352372	9.24721e+07	1.57798e+07	1.97758e+08	1.60209e+08	9.16427e+06	2.8705e+07	1.11121e+08	1.63543e+07	5.17737e+07	1.26859e+08	3.54639e+08	8.51072e+07	1.032e+08	1.55676e+08	1.92695e+07	1.09689e+08	2.60272e+07	7.28738e+07	1.39404e+07	1.48072e+08	5.67397e+08	5.75059e+07	2.55549e+07	4.81406e+07	1.12098e+08	2.25381e+07	7.21727e+08	7.43698e+06	8.52641e+07	1.33794e+08	1.64357e+08	2.46779e+08	2.77306e+07	3.04507e+07	4.03306e+08	5.13825e+06	2.90511e+08	2.36043e+08	1.79941e+08	1028108045	3232589254	1566814128
C11700	M527T211.pos	2.26143e+07	1.075e+07	0.47536	-1.07291	0.00284352	0.016097	4.32182e+06	3.17823e+07	6.49785e+06	5.85592e+06	2.21829e+07	1.16892e+07	9.06984e+06	3.27409e+07	9.9311e+06	9.35358e+06	1.14583e+06	1.50958e+07	3.00158e+07	2.22843e+06	4.27406e+06	1.08824e+07	7.6666e+07	9.04891e+06	2.80263e+07	6.44264e+06	5.11036e+07	215036	1.41956e+07	1.54558e+07	750013	1.4304e+07	2.19976e+07	1.40712e+07	9.34451e+06	1.54433e+07	1.10002e+08	5.84944e+07	1.03122e+07	4.70675e+07	2.08077e+07	8.32998e+07	3.44585e+06	1.5405e+06	2.63851e+06	8.37893e+06	4.12192e+06	1.34441e+06
C14439	M533T391.pos	4.46726e+06	1.85972e+06	0.416301	-1.2643	0.00535092	0.0255125	2.42341e+06	1.97031e+06	538119	2.31128e+06	1.14058e+06	396485	3.12086e+06	8.73736e+06	4.98588e+06	1.24355e+07	385987	5.9664e+06	4.0924e+06	649953	698088	7.66773e+06	924925	1.40149e+06	9.40919e+06	2.56858e+06	4.29143e+06	285607	1.81257e+07	5.51022e+06	1.9244e+06	1.1548e+06	4.44583e+06	199522	6.38394e+06	1.03514e+07	647592	5.66969e+06	1.39305e+06	2.34215e+07	111629	5.08052e+06	2.15039e+06	135611	1.94132e+06	970609	5.95323e+06	6.02738e+06
C17459	M535T317.neg	2.26212e+06	1.19341e+07	5.2756	2.39934	0.0220845	0.102709	1.01973e+07	535729	677421	403439	60206.3	2.46818e+06	609426	4.67476e+06	2.93297e+06	2.14321e+06	521337	2.14975e+06	94849	3.74554e+06	5.39889e+06	77595.2	1.15786e+06	4.96476e+06	5.33556e+06	89652	4.61134e+06	286903	3.50317e+06	81971	1.27929e+06	241400	4.474e+06	108967	2.0828e+06	3.61742e+06	700440	2.78845e+06	4.43607e+06	346241	206498	4.43313e+06	3.84577e+06	7.7153e+06	2.09985e+08	2.7879e+06	2.59714e+06	4.2288e+06
C08694	M535T37.pos	1085965140	6.61161e+08	0.608823	-0.715905	0.000456732	0.00422928	1.0437e+08	5.73968e+08	2557470522	6.04243e+08	2.1034e+08	7230482149	4.63314e+07	563879252	4321105258	5.83036e+08	7.09102e+08	2.77777e+08	1338718474	584103374	5.29849e+07	300263654	8.81135e+07	2000184137	4.79578e+08	6.39918e+08	1632874405	4.84772e+08	6.54669e+08	4.95959e+08	3572590883	1021524702	5.26598e+08	3862562682	1154084664	1089512307	313643705	1.62259e+08	5.63032e+08	1.77002e+08	4.92801e+07	6.84133e+07	4370796032	1304982377	7.41213e+06	3.65625e+08	1.01372e+08	2887874396
C07608	M537T318.pos	2.49189e+06	3.98977e+07	16.011	4.001	2.83e-09	2.58e-06	3.53957e+07	3.52086e+06	1.26629e+06	1.31694e+06	170243	338002	1.00634e+06	354533	6.15349e+06	196043	1.28316e+06	9.55275e+06	169288	4.87451e+06	921746	337198	3.82198e+06	408997	180955	427299	108283	1.07501e+06	102844	284732	4.43981e+06	491012	80964.8	181862	264301	282039	588332	7.04856e+06	290505	200303	786410	1.78672e+06	1.23428e+07	2.07925e+07	401854374	1.65735e+07	459563	1.69459e+07
C04230	M546T273.pos	5.94335e+06	2.56261e+07	4.31173	2.10827	0.00668166	0.0299622	3.85154e+06	1.55676e+07	239682	784724	3.22472e+07	195348	2.88303e+06	2.62964e+06	4.6492e+06	2.88303e+06	3.38518e+06	1.28746e+07	2.86585e+07	3.07674e+06	2.73796e+06	4.1063e+06	1.61607e+06	8.4167e+06	2.86585e+07	4.6492e+06	1.61607e+06	1.41303e+06	5.44685e+06	3.85154e+06	1.05768e+06	4.6492e+06	3.07674e+06	4.6492e+06	5.44685e+06	5.44685e+06	1.61607e+06	2.18836e+06	5.44685e+06	1.61607e+06	426247	1.90221e+06	5.74191e+06	3.55368e+06	1.21452e+07	2.34273e+06	224702	4.97709e+06
C00674	M577T198.pos	6.95116e+06	1.97822e+08	28.4589	4.83081	0.00573649	0.0268906	2.92602e+06	3.42602e+06	1.07675e+06	4.78379e+06	1.15046e+07	563863	1.66996e+07	1.84432e+06	1.90621e+06	2.55564e+06	3.14314e+06	3.1936e+06	6.57757e+06	2.3222e+06	2.60716e+06	1.57488e+07	8.06191e+06	8.99539e+07	3.16775e+06	128365	817810	3.21822e+06	3.82457e+06	843695	1.89019e+06	3.78979e+06	2.15966e+06	6.64506e+06	4.28513e+06	1.20522e+07	1.23693e+06	1.13332e+07	622169	1.33834e+07	339886	1.60861e+06	4.22558e+06	3.69079e+08	3.47543e+07	2.16736e+06	1670809206	1131489405
C09793	M579T184.neg	6.41266e+07	4.70688e+08	7.33999	2.87578	0.0388092	0.146456	1.03816e+08	1.09897e+08	133187	7.60756e+06	1.91966e+07	5.66011e+07	1.51052e+07	9.43468e+07	156085	224362	130310	88387314	1.17688e+08	1.17688e+08	1.22435e+08	1.10554e+06	3.8244e+06	379139	1.41082e+08	4.99859e+06	301835	1.42769e+08	1.20195e+08	1.12902e+08	1.26514e+08	1.36647e+08	1.36646e+08	595557	4.9727e+07	7.07393e+07	9.90695e+07	4.61309e+06	1.36646e+08	1.28646e+08	11785366	2.59581e+07	5.04575e+07	7.70145e+07	5.41348e+07	9.82229e+07	1.22379e+07	8.86319e+06
C00500	M581T235.neg	1.31841e+07	5.32572e+07	4.0395	2.01418	0.000144663	0.00488164	2.41605e+06	7.33721e+06	2.03792e+07	1.74263e+07	1.44013e+07	6.69772e+06	1.24888e+07	8.54911e+06	2.55002e+06	2.0961e+07	1.27572e+07	1.35122e+06	7.09826e+06	1.05815e+07	5.25641e+06	1.89495e+06	2.81155e+07	1.36239e+07	5.87477e+06	1.31823e+07	1.47407e+07	7.41452e+06	2.28308e+06	5.792e+06	1.05669e+07	7.82616e+06	2.14069e+06	2.64157e+06	3.4245e+06	3.74026e+06	1.40971e+07	1.34463e+08	5.25131e+06	3.21824e+07	1.08894e+07	4.23218e+06	9.35471e+07	3.97389e+07	1.22417e+08	6.50209e+07	8.39988e+07	7.21473e+07
C06940	M583T291.pos	574377	1.17387e+07	20.4373	4.35313	1e-06	8.99e-05	1.47376e+06	1.40278e+06	166194	592868	2.35308e+06	179374	1.02545e+06	384292	141415	171589	92380	125328	453032	681120	316406	132239	418287	851184	196501	533993	168013	1.11614e+06	343580	177711	447453	515280	175285	545150	318898	341924	1.17929e+06	1.73107e+06	127854	350112	901974	546559	2.49368e+06	1.44929e+06	1.21816e+06	687018	2.14427e+07	2.34355e+07
C01443	M583T32.neg	2.344e+08	1.67091e+08	0.712845	-0.48834	0.00340889	0.031817	208165879	6.11253e+08	106237018	1.87625e+08	2.26238e+08	2.83903e+08	1.66947e+08	1.22318e+08	3.64021e+08	4.10138e+08	8.61597e+07	6.27554e+07	1.287e+08	3.13765e+08	2.36787e+08	2.16694e+08	484190355	127232748	1.36842e+08	1.66793e+08	3.31691e+08	1.01441e+08	5.58014e+08	4.27767e+08	3.00978e+08	1.42288e+08	1.06221e+08	1.8566e+08	1.95749e+08	2.77539e+08	1.5673e+08	6.25924e+07	1.81201e+08	4.07115e+08	7.51896e+07	2.81449e+08	4.4547e+07	1.80588e+08	4.24205e+07	1.31438e+08	1.75564e+08	1.57914e+08
C00486	M585T39.pos	3.52264e+07	3.24689e+08	9.2172	3.20433	0.00282678	0.0160204	1.0383e+06	3.04968e+07	9.38953e+06	9.71439e+07	1.97964e+07	4.62333e+06	4.50502e+06	8.3489e+07	7.62939e+06	1.69212e+07	9.52263e+06	514687	1.13216e+07	7.98766e+06	1.05249e+07	4.43946e+06	2.27752e+08	1.33018e+07	5.04837e+06	1.00708e+08	2.22295e+08	228734	1.67886e+06	6.18569e+06	635841	9.49563e+06	526669	2.31705e+07	2.49472e+06	1.69897e+06	1.91294e+07	1.83565e+08	1.75211e+06	7.85406e+07	4.25445e+06	4.63421e+07	1.56142e+08	3.09635e+07	5.10501e+08	4.73285e+07	6007265154	1.09864e+07
C05793	M595T272_4.pos	11360831942	4385292381	0.386001	-1.37332	1.56e-06	0.000115529	2.33283e+07	26950267903	6.34314e+08	5.14052e+08	9794907627	3272643184	10914607033	12102308574	7460845589	3678876054	1.75483e+07	6057493628	18332720589	1.93836e+08	3943721010	6998569762	26557067601	6110776323	19691558826	3609986709	17031615640	1.08857e+08	8982745535	14848326473	3.57856e+07	7573023174	10494669544	13555410859	8182868863	12494070898	35002445094	27611747991	8192089660	27716230862	12306246492	37994387829	3.9283e+06	5.6167e+06	2.77866e+06	2.72744e+08	207281880	7.94596e+06
C00732	M615T272.neg	9.58953e+06	5.1231e+06	0.534239	-0.904443	0.00856212	0.0570253	588099	2.35065e+07	2.30504e+06	2.09361e+06	5.08404e+06	1.37132e+06	4.88669e+06	7.25241e+06	5.07736e+06	2.01904e+06	7.08651e+06	4.592e+06	1.40316e+07	9.26503e+06	3.39325e+06	4.91004e+06	2.44274e+07	3.65068e+06	1.63827e+07	3.35682e+06	1.37897e+07	247481	6.21944e+06	1.33535e+07	251964	4.5076e+06	7.97879e+06	1.08979e+07	5.53696e+06	6.90006e+06	3.2831e+07	2.22154e+07	7.75423e+06	1.95951e+07	8.47043e+06	3.93935e+07	711041	5.61508e+06	379751	946994	1.94213e+06	6.29838e+06
C01737	M615T275.pos	1.11112e+08	4.17007e+07	0.375303	-1.41387	0.000566837	0.00499172	2.48488e+06	6.68793e+07	5.3236e+07	7.52082e+07	1.42973e+08	1.32809e+08	3.46973e+07	3.11501e+08	1.5716e+07	1.42344e+08	1.58652e+06	1.66039e+08	3.48176e+07	2.66056e+07	1.28011e+08	1.49512e+07	4.10962e+08	9.26169e+07	6.21933e+07	1.08803e+08	1.93887e+08	1.38549e+07	8.19903e+07	1.72869e+07	7.24224e+06	1.67038e+08	5.87771e+07	2.83694e+07	1.79441e+07	4.67307e+07	3.65309e+08	263456850	1.03628e+08	2.28018e+08	8.39834e+07	2.98088e+08	3.65602e+07	7.41126e+06	1.36642e+07	2.90293e+07	4.63072e+07	2.216e+06
C00546	M71T395.neg	6.82286e+07	4.55291e+07	0.667303	-0.583586	0.0191269	0.0938428	3.58865e+07	3.50658e+07	4.49755e+07	1.27535e+08	5.43136e+07	8.26759e+07	2.82638e+06	4.20405e+07	4.31884e+07	6.99289e+07	7.9852e+07	6.08987e+07	3.60543e+07	7.92067e+07	5.62862e+07	3.14439e+07	7.08654e+07	7.47496e+07	5.98005e+07	1.37413e+08	8.14445e+07	1.26416e+08	5.65853e+07	6.38262e+07	1.11203e+08	6.62747e+07	1.49027e+08	4.66235e+07	1.26724e+08	5.98144e+07	4.37506e+07	1.37047e+08	2.49826e+07	6.58722e+07	4.73938e+07	2.42359e+07	1.94529e+07	9.8171e+07	3.70467e+07	2.74765e+07	4.30497e+07	4.01886e+07
C00550	M766T114.neg	4.40002e+08	1.69841e+08	0.386001	-1.37332	0.00385263	0.0343902	1.48624e+07	3.50791e+08	6.71299e+07	2.14525e+08	1.50188e+08	1.82871e+08	2.3544e+08	9.06572e+08	3.63284e+08	7.93245e+08	2.5129e+07	2.44162e+08	1593902710	7.76218e+08	3.3269e+08	1113615632	1293075565	1.8889e+08	2.69711e+07	2.32295e+08	1631691440	4.42855e+07	511287972	5.17537e+08	1.03986e+08	1.08257e+08	1.97039e+08	7.34632e+08	4.38069e+08	5.53741e+07	2.97666e+08	4.63445e+08	4.20818e+08	7.11574e+08	2.9578e+07	4.68978e+08	2.33122e+08	5.58133e+07	1.2603e+08	488592	2.35903e+08	2.27534e+08
C08954	M795T240.neg	1.41511e+07	148949766	10.5257	3.39584	0.00277551	0.0280978	2.92079e+06	9.06159e+06	1.57511e+06	5.90134e+06	2.22658e+07	2.21121e+07	7.7596e+06	2.62913e+07	229741	1.11858e+07	9.8772e+06	1.13775e+07	363305	173234	328525	1.7277e+08	660395	1.63278e+06	431726	70270.7	177610	7.81684e+06	1.97758e+07	133858	8.95938e+06	3.28697e+07	3.28696e+07	3.06108e+07	8.7774e+06	2.25278e+07	1.57833e+06	2.33131e+06	198609	604444	280158	3.29384e+07	1.25521e+08	1.04305e+07	1.92846e+06	1313528011	1.16834e+08	5.39562e+08
C17644	M818T221.pos	1.23478e+08	8.8224e+08	7.14492	2.83692	1.65e-06	0.000117995	6.33299e+06	4.8293e+06	1.98539e+07	569033	1451084269	2.42941e+08	1.94395e+08	199248224	7.00556e+06	1.94505e+08	3.96466e+07	8.0623e+08	7.22976e+06	1.63526e+08	944721	450266	2.44766e+07	2.85361e+06	5.4685e+06	9.0866e+06	184747	5.81268e+06	7.22976e+06	1.18621e+06	1.7051e+08	3.05926e+06	1.39867e+08	209696	1.02515e+07	7.22976e+06	1.15415e+07	5.14501e+08	7.22976e+06	1.15415e+07	6.20402e+07	1.12133e+08	4.65649e+08	1.81039e+08	2314199496	3.13142e+06	1.61689e+07	1964553441
C07837	M83T350.pos	1.02098e+07	9.69149e+07	9.49237	3.24677	0.000211243	0.00246977	1.47164e+07	3.46251e+06	1.80995e+07	1.17233e+07	9.76962e+06	8.00104e+06	2.42488e+06	9.25192e+06	2.40983e+07	9.11496e+06	1.09984e+07	1.02024e+07	2.75306e+07	1.50952e+07	7.29205e+06	9.66744e+06	1.41846e+07	5.92965e+06	9.38734e+06	1.09215e+07	1.4038e+07	8.65835e+06	6.03251e+06	1.16661e+07	6.66477e+06	6.7241e+06	8.95405e+06	1.06187e+07	1.06729e+07	5.15927e+06	6.49633e+06	13380711	5.80275e+06	6.40065e+06	8.26551e+06	6.14525e+06	2.88456e+08	2.3047e+08	15560481	1.26026e+08	6.90225e+07	3.17903e+08
C00246	M87T129.neg	10347002908	7053416915	0.681687	-0.552819	0.0285036	0.12045	4427464380	1736484004	23625359727	15853186752	8092649594	18709377031	3.98199e+08	2391271937	9405611244	14327677776	23656904986	13311871323	3973640301	4770902763	6.86194e+08	5658585135	9235551769	25210897065	11699575612	11795566471	11485488807	17981979579	3724811952	10593684594	15096962644	9010533138	19483369205	7.70705e+07	15416853429	3651795218	4801648932	16350360920	8933815513	5664682100	10192668105	11059409688	1617532000	3891215122	4931622494	5717088654	6.85996e+08	1.79019e+07
C00099	M88T268.neg	2.30442e+08	1.61393e+08	0.700362	-0.513827	0.00215855	0.0241129	4.05891e+08	1.32714e+08	8.52011e+07	2.41937e+08	2.03997e+08	1.77597e+08	2.88332e+07	1.70838e+08	2.68977e+08	2.30166e+08	3.93934e+08	4.86639e+08	1.32092e+08	3.44197e+08	2.39946e+08	1.59541e+08	2.70723e+08	1.4589e+08	213355825	2.67698e+08	2.64419e+08	5.6372e+08	3.00456e+08	2.33439e+08	1.99417e+08	2.0039e+08	7.69582e+07	2.33429e+08	2.19421e+08	1.42492e+08	3.20095e+08	3.14521e+08	1.93127e+08	1.66234e+08	1.0101e+08	1.66634e+08	4.87665e+07	3.29865e+08	5.73704e+08	3.52193e+08	4.81772e+07	5.48538e+07
C12081	M912T262.neg	1.2161e+07	1.46746e+08	12.0669	3.59299	0.0103373	0.0640019	2.56553e+07	1.35049e+07	1.35039e+06	1.7495e+06	5.16248e+06	16715998	2.83997e+06	90445.4	2.56524e+06	6.74692e+06	1.45793e+06	6.86641e+06	2.84237e+07	3.24311e+07	3.88612e+07	4.0768e+07	207117	448062	325234	102820	3.02137e+07	6.49681e+06	2.74615e+07	563023	9.47735e+06	111951	2.50777e+07	2.52768e+07	2.15846e+06	1.69025e+07	984954	1.09133e+06	90261.4	3.93108e+07	1.10167e+06	2.52033e+07	1.72461e+08	3.14535e+06	7.42549e+07	1.3234e+08	8.47931e+06	2.66889e+08
C00556	M91T216.pos	2.13834e+07	4.82722e+07	2.25747	1.17471	0.0305256	0.0939611	9.28804e+06	2.4289e+07	4.26955e+06	1.39709e+07	1.11695e+07	4.7085e+06	1.8654e+07	3.03121e+07	3.34512e+07	1.66673e+07	6.03261e+07	4.36988e+07	1.47222e+07	7.99069e+06	1.81419e+07	2.14905e+07	6.80451e+06	1.43785e+07	8.19576e+06	1.42605e+07	6.89697e+06	1.09707e+07	9.71287e+06	2.29467e+07	2.51162e+07	6.73956e+06	1.90153e+07	3.74316e+07	1.92058e+07	9.29889e+07	8.19736e+06	2.02855e+07	5.76516e+06	7.00691e+07	2.92629e+07	8.40641e+06	2.19781e+07	1.11019e+07	3.97485e+07	1.84648e+08	9.50341e+06	4.80555e+07
C15562	M91T33.pos	1.72756e+08	1.24792e+08	0.722361	-0.469208	3.54e-06	0.000177063	1.17009e+08	2.61036e+08	2.34538e+08	1.74371e+08	1.75132e+08	1.09251e+08	3.34888e+08	1.6294e+08	1.62679e+08	1.67406e+08	1.58256e+08	1.79099e+08	167818201	1.78728e+08	1.35567e+08	1.56063e+08	1.61227e+08	1.40653e+08	150432679	1.30104e+08	2.41474e+08	1.22157e+08	1.62627e+08	1.95529e+08	1.58069e+08	1.93869e+08	1.65361e+08	1.34295e+08	1.84155e+08	1.59861e+08	151542056	2.04748e+08	2.1769e+08	1.71986e+08	1.49932e+08	1.48717e+08	102387222	1.34019e+08	138601784	1.25269e+08	8.19427e+07	1.15167e+08
C00116	M91T48.neg	309461480	1.90512e+08	0.615625	-0.699876	0.00529404	0.0416159	3.16399e+08	6.71144e+08	1.52349e+08	1.0511e+08	5.62159e+08	1.14286e+08	3.15831e+08	3.34742e+08	5.4057e+08	1.11021e+08	1.23778e+08	1.67305e+08	5.34105e+08	5.56883e+08	6.58539e+08	2.30775e+08	386294255	8.60782e+07	3.64532e+08	2.2285e+08	2.57926e+08	3.65955e+07	4.16134e+08	1072459531	1.10394e+08	1.32095e+08	3.51855e+07	4.35721e+07	9.02925e+07	2.76065e+08	682947653	1.0471e+08	1.50776e+08	4.48995e+08	2.97432e+08	4.30284e+08	7.04645e+07	1.73816e+08	6.70186e+08	1.06689e+07	1.62273e+07	4.8669e+06
C00146	M95T150.pos	6.94469e+08	2.56533e+08	0.369394	-1.43677	0.000741674	0.00604992	4.0047e+08	1.77256e+08	1.5149e+08	5792149211	252253183	2.5158e+08	5.23725e+07	4.62036e+08	1.68075e+07	5.84957e+08	103663559	3.41149e+08	1076023674	2.0553e+08	1099568563	2.5626e+08	1.9123e+08	2314755068	1234845770	7.83266e+08	2296399029	1127162239	5.71679e+08	439432378	5.25231e+08	6.07987e+08	2.04065e+08	961340372	1.91446e+08	9.15804e+07	7.26949e+07	3.15504e+08	2.12576e+07	8.5182e+08	5.78305e+08	3.97312e+08	4.58904e+08	6.8511e+07	5.36256e+07	1684508058	4.91277e+07	1.3442e+07
C20396	M95T156.neg	2.31419e+08	1.21579e+08	0.525363	-0.928613	0.0247965	0.110394	7.0591e+07	2.91568e+07	1.09278e+08	1.43889e+08	1476504956	4.41312e+08	6.9992e+07	4.15223e+07	4.12497e+07	3.10849e+08	2.81476e+08	1340917497	1.44073e+08	6.93895e+07	4.13331e+07	1.14905e+08	109941766	6.33275e+08	1110075968	6.53541e+07	4.2923e+07	1.42735e+08	5.24385e+07	142884854	396293527	7.32638e+07	287370987	8.7544e+07	4.79448e+07	2.64655e+07	5.51772e+07	4.84277e+07	8.16166e+07	3.73497e+07	8.56237e+07	7.79361e+07	8.9251e+07	3.64813e+07	8.16479e+07	5.11953e+07	2.90934e+07	5.26608e+07
C02502	M96T51.pos	5.40404e+07	3.75479e+07	0.694812	-0.525306	0.0027519	0.0156927	2.30222e+07	2.68835e+07	3.66877e+07	1.516e+07	1.86558e+07	1.94586e+08	2.64298e+08	4.93302e+07	8.17845e+07	6.14771e+07	2.70777e+07	5.0629e+07	5.04351e+07	1.88726e+07	2.19553e+07	2.58065e+07	5.57543e+07	6.74047e+07	5.21882e+07	5.18733e+07	4.4569e+07	4.21872e+07	4.58026e+07	3.29715e+07	5.45401e+07	3.50566e+07	1.98717e+07	5.556e+07	6.17118e+07	5.80423e+07	4.92968e+07	2.12032e+07	6.18541e+07	7.64374e+07	2.86046e+07	6.38647e+07	24010131	2.07416e+07	2.09297e+07	2.08098e+07	4.30458e+06	5.23097e+07
C00009	M97T419.neg	7.21325e+08	5.25283e+08	0.728219	-0.457555	0.0331146	0.132971	7.88184e+08	8.73403e+07	1248009741	1121535041	5.60647e+08	2476832563	1.28409e+08	1.71361e+08	4.74362e+08	8.13698e+08	9.9801e+08	7.7132e+08	7.6442e+08	1721270210	1.25445e+08	2.62834e+08	917229143	1409671658	2.1193e+08	732276749	5.47762e+08	1510728832	3.30757e+08	4.49933e+08	1111450099	5.8569e+08	5.66437e+08	1.39671e+08	9.45459e+08	5.59774e+08	2.92068e+08	1155131531	1067542307	339331470	2.75503e+08	3.05692e+08	7.26802e+08	7.69279e+08	1085132298	523272355	2.33103e+08	127163602
[truncated: 35 more columns]
