# Supplementary material for: Altered gut microbiota and metabolite profiles in community-acquired pneumonia: a metagenomic and metabolomic study
Source: Microbiol Spectr. 2025 Mar 10;13(4):e02639-24. doi: 10.1128/spectrum.02639-24 (PMC11960049; doi:10.1128/spectrum.02639-24)
Supplement: Data S3 — List of 106 differential expression metabolites. [file spectrum.02639-24-s0003.xlsx]

## Sheet: Sheet1
Supplemental data 3. List of 106 differential expression metabolites.
KEGG	ID	meanControl	meanTreat	foldChange	log2FoldChange	pvalue	FDR	Control1	Control2	Control3	Control4	Control5	Control6	Control7	Control8	Control9	Control10	Control11	Control12	Control13	Control14	Control15	Control16	Control17	Control18	Control19	Control20	Control21	Control22	Control23	Control24	Control25	Control26	Control27	Control28	Control29	Control30	Control31	Control32	Control33	Control34	Control35	Control36	CAP1	CAP2	CAP3	CAP4	CAP5	CAP6
C02794	M206T256_1.neg	6.31324e+08	6.02514e+07	0.0954367	-3.38931	3.53e-06	0.000663676	132806856	7.56915e+06	4910495480	9.23767e+08	2.99038e+08	3.28273e+08	1.88146e+06	4.844e+08	1.47085e+07	1669260843	2679241348	1.84545e+08	1.89091e+07	7.03164e+08	2161387133	7.08108e+07	7.68688e+08	1.9047e+08	1281375203	1.52548e+08	2176086073	2.50465e+07	1.39027e+06	230987752	1.98942e+08	2.12943e+07	8.02796e+06	6.5709e+08	4.61087e+08	9.82977e+08	4.66575e+07	8.53768e+06	2.15727e+07	8.84083e+08	1.08331e+06	1.94526e+07	2.8794e+06	3.25747e+06	532940	6.43989e+07	4.16663e+06	162668
C14717	M339T171_1.pos	4.59768e+07	5.67521e+06	0.123436	-3.01816	0.000792891	0.00634316	1.12766e+07	1.5925e+07	2.74234e+06	6.9986e+06	6.32018e+06	1.62635e+07	8.42555e+06	8.12183e+06	4.03037e+06	1.28376e+07	1.7581e+06	5.7608e+06	7.62359e+06	3.52078e+06	8.45104e+06	1.42803e+07	3.19029e+07	3.6979e+06	1.35182e+07	6.49285e+06	8.92047e+06	5.36006e+06	1.65924e+07	5.39986e+06	8.10937e+06	8.75449e+06	2.40114e+06	3.2765e+06	2.69797e+06	1314559082	1.39769e+07	1.36456e+07	8.25732e+06	3.46188e+07	8.84887e+06	9.79873e+06	2.50597e+06	1.95996e+07	2.69984e+06	6.57255e+06	5.88243e+06	5.32654e+06
C00632	M152T87.neg	1.65544e+08	2.17385e+07	0.131315	-2.92889	4.85e-05	0.00272547	2.68026e+06	2.40253e+07	2.20479e+08	1.31824e+07	2.25935e+08	5.02803e+07	1.35674e+08	8.06072e+06	6.98716e+07	2.88164e+08	8.49459e+06	2.78107e+07	947728740	1.42913e+08	7.98452e+07	2341481258	5.11718e+07	2.49474e+08	4.72795e+07	6.49465e+07	1.9027e+07	1.14039e+07	2.14746e+07	4.06805e+07	1.04736e+07	1.74776e+07	2.8065e+07	3.60009e+06	5.31774e+07	4.57344e+08	2.04491e+08	1.22753e+07	5.18643e+07	1.09878e+07	1.03617e+07	7.39236e+06	1.09781e+07	2.27316e+07	6.83854e+06	1.02074e+06	4.57876e+06	1.97526e+06
C16361	M209T153.neg	303584516	4.03613e+07	0.132949	-2.91105	0.000624616	0.0112952	3.29209e+07	2.58504e+07	1.94975e+07	5.02466e+07	1.37165e+07	3.10215e+07	3826138513	1.39021e+07	3.53942e+07	4.00532e+07	2.75542e+07	1.8441e+07	4.10907e+07	4.95519e+07	1.97677e+07	8.7901e+08	5.71558e+07	2.50456e+07	2.18323e+07	5.41984e+08	2.93543e+07	4.93748e+07	1.98432e+07	3.85847e+07	3.84745e+07	3.94107e+07	1.44063e+07	3.03596e+07	4.90114e+07	1967991762	5.41055e+07	1914522873	5.43424e+08	3.15988e+08	2.00071e+07	3.40095e+07	1.15833e+06	2.34059e+07	1.01078e+07	9.59675e+06	6.22598e+06	1.01129e+06
C21642	M157T323.pos	1.53948e+08	2.09618e+07	0.136162	-2.87661	0.000716925	0.00592301	2.87803e+07	7.28174e+07	713527	7.29955e+07	8.99766e+07	9.6198e+06	3.60679e+06	9.14084e+06	1.09776e+07	5.71401e+06	1.12813e+06	1.05661e+07	2.68406e+08	8.17777e+06	2.94728e+08	1252235269	1.87254e+07	1.98789e+07	1592415526	2.22476e+07	2.46167e+08	3.80546e+08	4.9863e+07	2.8139e+08	8.38091e+07	6.26685e+06	5.8505e+06	1.40093e+07	2.57687e+07	5.7834e+07	6.06546e+07	2.04622e+08	7.10595e+07	232541313	1.48064e+07	1.40832e+07	9.24226e+07	4.74978e+07	6.53434e+06	7.27598e+06	3.45289e+06	8.481e+06
C05123	M125T216.neg	6.10353e+07	9.25908e+06	0.1517	-2.7207	2.04e-07	0.000228068	1.03647e+08	8.56335e+06	1.46131e+07	6.28367e+07	5.77216e+07	5.93739e+06	5.31073e+06	7.39526e+06	5.11864e+06	1.92679e+08	2.63632e+08	2.24817e+08	1.79393e+07	7.08062e+07	1.87187e+06	2.82286e+07	6.20473e+07	6.10212e+07	7.32114e+07	2.25498e+07	1.044e+07	1.56755e+07	4.24609e+06	6.99418e+07	148648406	9.03589e+07	1.31287e+07	9.39479e+07	1.52691e+08	6.26043e+06	5.27281e+07	5.50733e+07	1.42231e+08	1.8193e+07	1.80741e+06	3.19515e+07	1.48374e+06	2.79871e+06	4.09406e+06	7.06161e+06	2.51524e+06	1.92744e+06
C05635	M190T211.neg	2.49498e+08	3.96784e+07	0.159033	-2.6526	1.96e-10	2.29e-06	102320788	2.99166e+07	1303448730	4.01146e+08	2.57673e+08	94531016	8.01261e+06	2.16306e+08	1.57992e+08	6.00218e+08	4.13631e+08	1.36723e+08	8.96471e+07	3.52843e+08	4.0952e+08	2.08986e+08	6.80102e+08	1.17908e+08	5.0699e+08	1.3574e+08	4.86105e+08	8.8991e+07	4.95429e+07	1.34208e+08	1.56698e+08	1.22178e+08	1.01446e+08	2.12864e+08	1.66762e+08	6.04246e+08	2.21714e+08	6.49788e+07	4.882e+07	1.54838e+08	4.728e+07	9.76012e+07	1.41765e+07	2.6247e+07	7.03747e+06	8.49254e+07	4.00581e+06	9.14339e+06
C17726	M355T132_2.pos	3622031543	6.07388e+08	0.167693	-2.57611	1.2e-10	4.39e-07	3744679494	2579265755	9.8893e+08	1429526203	1.17128e+08	1597324395	3.09304e+08	5126960636	3106620643	2664551027	7.7234e+08	2696932500	6297704116	6.1938e+08	4589104536	11241515064	4323359821	4.33826e+08	3161680680	2628489988	2965403074	4883114606	4338766164	7158573128	12725288058	5794220102	2375041601	3.95883e+08	1054730481	5.21968e+08	9240001368	3051171769	2699396625	2480135684	7341224992	4939594306	2.51976e+07	4.40021e+07	1.9583e+07	2.50677e+07	1.05835e+08	4.34666e+07
C00534	M169T344.pos	8.14066e+07	1.38336e+07	0.169932	-2.55697	4.33e-06	0.000198528	1.81354e+07	9.96797e+06	1.95595e+07	2.21772e+07	3.32336e+07	7.83917e+07	7.82516e+06	2.15065e+07	2.14693e+07	2.5022e+08	197275400	5.71722e+07	1.29622e+07	4.8745e+07	2.07616e+07	2.45665e+07	5.44494e+07	3.88933e+07	1.91541e+07	4.75014e+07	1.9422e+07	5.20086e+07	1.29636e+07	2.3444e+08	1262012859	1.94812e+07	3.04962e+07	4.27031e+07	9.16324e+07	1.57331e+07	8.88026e+06	1.31004e+07	7.42283e+07	1.73301e+07	7.56181e+06	2.46746e+07	3.84051e+06	1.61069e+07	2.82642e+06	9.95174e+06	5.42687e+06	7.91078e+06
C07310	M439T211.pos	3.40129e+07	6.26696e+06	0.184252	-2.44024	0.012421	0.047795	6.19461e+06	727540	4.0426e+08	4.05173e+07	6.24102e+06	1.78616e+07	1.95237e+06	1.37467e+07	3.11161e+07	1.66194e+08	8.85756e+07	1.23821e+06	2.45178e+06	5.53827e+07	4.9745e+07	1.36325e+06	4.80729e+07	3.1439e+06	4.31815e+07	2.45232e+06	5.57636e+07	574248	889070	5.18367e+07	3.87224e+07	1.54531e+06	71430.2	2.90446e+07	2.48681e+07	1.51723e+07	458685	846026	392004	1.84816e+07	743541	634743	4.72105e+06	3.0719e+06	2.7599e+06	795390	3.47331e+07	3.77639e+06
C00913	M150T124.pos	1.6173e+08	3.22286e+07	0.199275	-2.32717	0.000411169	0.00394427	6.24096e+07	2.80559e+07	7.38496e+06	1847515432	2.13263e+07	3.70647e+06	1.80114e+07	6.70323e+07	6.33784e+07	1.49201e+08	1.34123e+07	6.97842e+07	1.6545e+08	2.29305e+07	6.61392e+07	43511372	1.91607e+07	1.78414e+08	2.69425e+08	3.28947e+08	8.73997e+08	281447344	7.88627e+07	8.51005e+07	7.57692e+07	9.06506e+07	2.13647e+07	1.46749e+08	3.29449e+07	1.07593e+07	3.9411e+06	3.22128e+07	2.76282e+08	1.5048e+08	147140511	6.93683e+07	7.51355e+06	1.2599e+07	5.38233e+06	2.64815e+07	2.40719e+07	1.49587e+07
C02678	M229T285_1.neg	7.79563e+08	1.58988e+08	0.203945	-2.29375	3.65e-08	0.000141701	347354343	5.93585e+08	5.15388e+07	3.81025e+08	1434058299	5.08397e+08	8.23166e+07	7.37909e+08	1396143757	1010739442	2.52718e+08	8.04292e+08	2.92325e+08	1525585290	1.49332e+08	3.58042e+08	8.89846e+08	1.61e+08	7.1896e+08	3.14322e+08	5.43039e+08	5.74789e+08	7.95482e+08	1499146233	5.03352e+08	9.99292e+08	3.07539e+08	2332613072	8.79491e+08	2668447791	1012377650	2.05476e+08	5.05442e+08	1.26344e+08	6.38134e+08	2463818213	3.07815e+06	1.92823e+08	1.0748e+07	9.65013e+07	6.90405e+06	2.74357e+06
C00860	M142T132.pos	2.15047e+08	4.60629e+07	0.214199	-2.22297	0.00070347	0.00585601	1.23239e+08	8.84986e+07	3.03243e+07	9.24483e+07	430788808	5.35127e+06	1379367751	1.74577e+07	1.22397e+07	5.31799e+06	3.46761e+06	6.13034e+06	6.85696e+08	4.93827e+08	5.76477e+08	2.58461e+07	8.89e+06	1.70676e+06	1.77171e+08	9.74681e+06	5.70097e+07	2.23895e+08	217696998	7.52608e+07	1.32304e+08	2.88318e+08	9.61173e+06	4.80002e+06	6.64214e+06	5.82386e+08	348586801	3.28001e+08	123604564	1.97689e+08	5.12556e+08	4.59333e+08	1.02076e+07	8.54369e+07	3.00791e+07	1.80521e+07	1.56816e+07	6.74475e+06
C06162	M332T302.pos	2.6363e+08	5.7354e+07	0.217555	-2.20055	0.000105323	0.001555	1.83271e+07	3.31794e+06	7.61514e+07	5.34748e+08	1.70648e+08	1.68026e+08	6.38894e+06	2.14908e+06	5.378e+07	1001871374	1.31266e+08	4.25345e+08	2.48649e+06	2.94874e+08	1.43634e+08	9.47505e+07	3.71336e+08	1.09955e+08	3.17328e+08	7.19183e+08	5.26158e+08	2.9374e+08	6.46653e+07	2.50788e+08	335174726	3.49752e+08	4.68195e+07	6.23389e+08	5.61299e+08	1.36305e+06	1.919e+08	6.09589e+08	3.49416e+08	1.79825e+08	2.76473e+08	184753282	492224	157538036	3.69706e+07	1.3665e+06	1.51126e+07	5.34488e+06
C05285	M299T182.neg	3.01198e+08	6.61398e+07	0.219589	-2.18712	4.1e-07	0.000254811	4.79542e+07	1.29243e+07	6.72454e+07	9.02389e+07	4.01787e+08	137296596	3.44618e+07	1.48019e+08	5.9888e+08	1170384741	4.84421e+07	1.79862e+08	2.55992e+08	3.67222e+08	316644377	2.27416e+08	8.54091e+08	1.155e+08	2.9928e+08	1.22963e+08	2.41926e+08	6.77761e+07	2.11538e+08	1040936969	5.61179e+08	2.16246e+08	4.66335e+07	860460356	227441579	3.22113e+08	8.71466e+08	6.64345e+07	3.76018e+07	4.12074e+08	9.82569e+07	6.44304e+07	1.27707e+06	1.34669e+08	2.45881e+07	2.15284e+07	1.13745e+07	4.72159e+06
C05127	M126T344.pos	5.10111e+07	1.20986e+07	0.237177	-2.07597	1.21e-06	9.97e-05	3.62389e+07	9.34194e+06	3.67221e+06	8.44818e+07	4.8968e+07	8.59959e+06	2.65752e+07	1.83329e+07	1.36347e+07	2.94286e+07	1.51673e+07	2.3998e+07	7.15249e+07	2.55426e+07	1.29877e+08	2.92309e+08	2.03044e+07	6.79079e+06	3.65314e+08	2.02362e+07	4.44353e+07	1.07707e+08	4.66949e+07	8.63679e+07	2.05537e+07	3.57394e+07	9.63362e+06	1.8151e+07	2.07848e+07	1.66936e+07	1.58617e+07	3.1021e+07	2.60409e+07	6.21316e+07	1.77603e+07	2.64872e+07	5.80923e+06	1.03524e+07	1.44396e+07	2.03396e+07	6.43486e+06	3.70284e+06
C02713	M292T291.neg	6.751e+08	1.6911e+08	0.250496	-1.99714	0.000369664	0.00845689	7.93905e+07	6.09122e+06	2.20677e+08	1621705372	6.10724e+08	2.87827e+08	7.70661e+06	4.33321e+06	2.04738e+08	2038762946	3.4098e+08	8.50715e+08	1.12083e+07	8.43765e+08	453329507	2.80228e+08	1474199934	2.5026e+08	8.24401e+08	1603995774	1279853668	1150878172	1.28733e+08	4.90498e+08	9.51626e+08	6.46241e+08	1.17753e+08	1842254502	1283114986	5.41155e+06	3.9485e+08	1481774576	7.29288e+08	5.34683e+08	467669578	7.83946e+08	645148	2.37096e+08	2.35935e+08	9.67905e+06	3.70541e+07	1.15838e+07
C10822	M414T158.pos	4.60144e+08	1.16945e+08	0.254148	-1.97626	9.95e-07	8.99e-05	5.23082e+06	5.29523e+08	9.47124e+07	2.30256e+08	2.35409e+08	4.11497e+07	3.66702e+08	1.08259e+07	7.75244e+08	1268903459	9.72154e+06	6.90823e+08	5.39814e+07	4.06468e+08	1077071975	1.00499e+08	2.65494e+08	9.08318e+08	1.08527e+08	8.48247e+07	1.59906e+07	3.33428e+07	1086059331	5.23647e+08	2.45327e+08	3.73822e+07	8.62785e+07	3.11892e+07	2.60371e+08	2.88833e+07	7.73168e+08	5.95097e+08	5.95895e+07	3.85438e+08	4759233363	3.80498e+08	1.34302e+06	2.87649e+07	1.82621e+07	2.08275e+07	4.11279e+06	3.00899e+07
C02140	M345T169.neg	7.53058e+07	1.93402e+07	0.256822	-1.96116	0.000244416	0.00657158	7.93567e+06	1.70985e+07	1.37393e+07	2.14042e+07	3.56032e+07	6.23761e+06	1.87855e+07	2.67177e+08	9.70285e+08	3.90183e+07	9.11541e+06	3.21213e+07	1.27843e+08	2.05241e+07	1.27966e+07	2.57317e+08	3.39805e+07	5.06682e+07	4.28261e+07	2.00509e+07	5.92092e+07	2.66033e+07	5.68334e+07	5.36077e+06	1.34986e+07	3.72536e+07	1.5888e+07	2.04731e+07	7.40292e+07	4.33818e+07	7.97098e+06	2.54041e+08	1.17032e+07	1.9056e+07	2.01412e+07	4.10392e+07	6.0024e+06	3.16859e+06	2.95481e+06	7.33261e+06	3.52769e+07	2.08183e+06
C07841	M126T366.pos	5.84519e+07	1.5141e+07	0.259033	-1.94879	0.00433259	0.0218957	2.21773e+07	4.12243e+07	1.33292e+06	4.50008e+07	1.23088e+08	1.33682e+07	2.63894e+07	1.1174e+07	8.90419e+06	1.68721e+07	3.70084e+06	6.81737e+06	9.64831e+07	7.15762e+06	1.44239e+08	3.27429e+08	8.17752e+06	2.93595e+06	482127322	3.84356e+07	6.17643e+07	1.13286e+08	3.44158e+07	8.74202e+07	3.67335e+07	1.99829e+07	5.63058e+06	6.99948e+06	1.06475e+07	4.3116e+06	1.82238e+07	1.1094e+08	2.00724e+07	117993510	8.15206e+06	2.06616e+07	7.6233e+06	8.95286e+06	8.88426e+06	9.1018e+06	4.64591e+06	3.93343e+07
C03990	M375T87_1.neg	10455776437	2830764389	0.270737	-1.88504	4.38e-07	0.000254811	8406131493	9934252797	5905397612	6894809550	4903647614	7091588559	12225163239	27208502650	5578706148	10872218860	4353630539	3986663606	17422250898	4521886414	5660103215	18608051234	24579737333	7254209066	10782907002	6628811545	24851236597	14314673400	2763378961	7446196826	5829292012	15727222239	10282682736	13677301976	3783558327	3296894280	15326292155	12379949163	7140906792	10088286947	9453245397	17228164561	3.92873e+07	3.38232e+08	8.12381e+07	2.92146e+08	8.76007e+08	2.01209e+08
C11035	M355T330.pos	2.31667e+07	6.37032e+06	0.274978	-1.86261	3.48e-07	5.02e-05	1.45332e+06	5.1197e+06	4.25528e+06	1.4356e+07	8.9562e+06	1.02862e+07	2.65452e+06	3.64836e+07	1.33271e+07	6.88684e+07	1.65707e+06	1.07888e+07	6.1721e+07	2.08708e+07	5.442e+06	4.76212e+07	5.43438e+07	1.4722e+07	4.15665e+07	2.44361e+07	4.70571e+07	5.40137e+06	4.15734e+07	1.29362e+07	6.00283e+06	4.22701e+07	1.62423e+07	2.88727e+06	1.12341e+07	4.92147e+07	3.85668e+07	1.21184e+07	1.4833e+07	4.23554e+07	1.28831e+07	2.94944e+07	2.48906e+06	1.48216e+06	558669	4.67543e+06	2.05838e+06	572982
C00337	M157T284.neg	1.12396e+08	3.13051e+07	0.278524	-1.84412	0.000220532	0.00620681	1.2049e+07	1.23434e+06	2.7194e+06	3.79106e+08	2.4084e+06	1.42688e+08	3.23193e+06	2.19974e+08	7.10449e+07	3.87649e+07	1.61071e+08	8.04878e+06	1.67025e+08	1.64415e+07	1.10068e+08	3.7959e+07	4.07889e+07	1.20618e+08	2.55425e+08	3.71725e+08	9.17007e+07	8.74097e+07	1.74047e+08	3.21102e+07	317320099	1.22622e+08	2.26771e+07	6.48925e+07	5.52651e+07	3.54802e+06	3.6702e+08	1.47756e+08	4.31075e+06	1.35295e+08	1.35284e+08	1.22613e+08	1.30578e+06	1.69371e+07	4.17335e+07	4.38298e+06	2.78014e+06	2.2259e+06
C07880	M410T160.pos	1.56995e+08	4.43487e+07	0.282485	-1.82376	8.71e-05	0.00136864	2.23859e+08	3.40807e+06	1.40571e+08	1.04219e+08	3.19391e+07	1.62663e+08	7.40416e+06	7.81002e+07	1.05926e+07	1.98442e+08	8.93977e+07	1.07059e+08	9.71462e+07	5.6923e+06	4.91715e+07	4.61627e+08	2.38514e+08	1.7237e+08	9.69959e+07	1.97125e+08	5.83995e+08	2.72503e+08	1.23235e+07	4.06985e+07	1.91623e+08	2.78681e+07	1.35652e+08	4.25055e+08	9.05247e+07	3.66202e+06	2.475e+08	6.38926e+08	2.91195e+07	7.27523e+06	3.84043e+08	8.47539e+07	2.20057e+07	5.15809e+07	1.08471e+06	2.17652e+07	1.04523e+07	7.30375e+07
C10947	M302T314.pos	2.52049e+07	7.30687e+06	0.289899	-1.78638	0.00178416	0.0114101	7.80647e+06	3.18095e+07	3.44633e+06	3.99744e+06	4.83793e+06	1.13486e+07	5.80856e+07	4.5908e+06	8.91775e+06	3.14859e+06	1.55216e+06	3.33646e+07	1.63144e+07	2.75606e+08	9.51519e+06	1.08917e+07	2.48009e+07	1.58569e+06	7.41038e+06	4.46573e+07	9.63e+06	6.84461e+06	1.68098e+08	5.55673e+06	21932078	1.98456e+07	2.95943e+06	1.35559e+07	5.49904e+06	6.6788e+06	1.24877e+07	3.39547e+07	7.11664e+06	1.97506e+07	3.67298e+06	6.10535e+06	7.00885e+06	1.94339e+06	3.03898e+06	1.7541e+06	1.23276e+07	1.40072e+06
C12144	M300T127_1.pos	1268470567	3.76966e+08	0.297181	-1.75058	0.00720068	0.0317183	3.25982e+08	7.12584e+07	1245340880	1441221729	1.23967e+08	2.68567e+08	2.7448e+07	6.74304e+07	1629452872	7.90022e+08	8.98982e+08	4.60073e+08	1.24257e+08	5.03674e+08	1.27271e+08	10663458243	1284223695	1830422439	1.53011e+08	4.89505e+08	5500590081	1122048584	3.01223e+08	2065963838	1908490762	1108411669	1498485674	8.44372e+08	1022110568	2.47544e+08	9.3183e+07	1857018017	3.31859e+08	1.24972e+08	2.56959e+07	5087403158	1.66287e+08	5.35812e+08	2.03492e+08	9.46022e+07	7.22205e+08	2.02056e+08
C00243	M143T93.neg	1.58975e+08	4.95058e+07	0.311405	-1.68313	0.000336765	0.00805055	3.37467e+08	2.7663e+07	8.31248e+07	1.07469e+08	276345356	4.90059e+07	1.14096e+08	8.92248e+08	4.38776e+08	1.98774e+07	2.13123e+07	1.88554e+08	1.67463e+07	1.03912e+08	2.32996e+08	2.49146e+06	3.63333e+07	7.05793e+07	2.29908e+08	6.4718e+07	3.12945e+08	5.83515e+08	4.24394e+06	2.77199e+08	1.06524e+08	2.4576e+08	8.96244e+07	7.63947e+06	5.17551e+07	2.32304e+08	1.00998e+07	7.66045e+07	1.25974e+08	2.38443e+08	4.29463e+07	3.91634e+06	6.5565e+06	2.10342e+07	2.51602e+07	7.03575e+06	1.76251e+06	789854
C05961	M393T403.pos	1.54539e+07	4.83223e+06	0.312687	-1.67721	7.56e-08	1.83e-05	5.03863e+06	3.08992e+06	2.76852e+07	1.02144e+07	6.76265e+06	2.52923e+07	4.17454e+07	9.06598e+06	2.54034e+07	1.22152e+07	1.4859e+07	1.53562e+07	1.1863e+07	2.38072e+07	1.63539e+07	1.89185e+06	1.11279e+07	6.19841e+07	9.12693e+06	4.57035e+06	1.78306e+07	3.80225e+06	7.72953e+06	1.02626e+07	2.98319e+07	1.48172e+07	5.14225e+06	1.02443e+07	8.86634e+06	7.85246e+06	6.917e+06	4.83923e+07	1.52841e+07	9.95894e+06	3.27297e+06	1.86803e+07	2.08375e+06	2.86495e+06	669461	1.16132e+07	1.18812e+06	1.50884e+06
C00559	M252T142.pos	5.462e+08	1.71698e+08	0.314351	-1.66955	3.38e-06	0.00017206	2.76047e+08	6.51994e+07	2.15782e+08	1143093132	2.39425e+08	2351130449	1.19971e+08	8.60187e+07	6.19145e+08	5.29119e+08	3.08121e+08	4.27055e+08	2.19609e+08	999995498	3.45858e+08	8.16577e+08	1364547973	1259259674	4.33927e+08	3.0057e+08	2.72937e+08	7.24182e+07	2.45666e+08	573061235	1.9772e+08	5.29404e+08	1029092011	1.22758e+08	3.10557e+08	1.15964e+08	3.33199e+08	6.24972e+08	1598880771	1.777e+08	1089158119	2.49271e+08	2.00015e+07	4.63072e+06	2.33484e+07	1.01917e+08	1.25338e+07	1.74913e+07
C06438	M353T222.neg	1.81323e+07	5.76932e+06	0.318179	-1.65209	2.01e-05	0.00171264	4.47987e+06	3.17122e+07	3.5736e+06	6.06743e+06	3.9059e+07	4.59355e+06	2.38043e+07	1.44619e+07	5.86154e+06	9.94757e+06	5.19676e+06	1.7097e+07	1.3892e+07	8.44706e+06	1.75836e+07	2.20934e+07	1.92124e+07	2.89135e+07	8.63203e+06	1.25373e+06	6.49657e+06	7.07069e+06	1.48978e+07	1.99555e+08	8.06627e+06	1.56179e+07	6.00928e+06	6.13467e+06	5.26242e+06	2.02422e+07	1.04091e+07	1.0813e+07	8.71112e+06	1.57861e+07	1.57607e+07	1.60475e+07	4.55557e+06	3.41029e+06	1.7246e+06	2.85086e+06	2.43669e+06	778327
C18166	M301T327_1.neg	6.27297e+08	1.99834e+08	0.318564	-1.65034	0.000394165	0.00869105	7.5204e+06	2.27389e+07	5.69093e+06	2.57246e+06	1.29805e+07	3.44897e+06	3.89252e+07	1558284218	1.74624e+07	4.7322e+07	3.02975e+06	6.20903e+06	1.48085e+07	4.91943e+07	8.80591e+06	1.18431e+07	3.08785e+08	3.21532e+07	5.78429e+06	1.5271e+06	1.11158e+07	3.1784e+06	2782772448	1926662026	5.1963e+06	8.26368e+06	1.61118e+06	2329235087	1341232227	7.40626e+07	4419477080	8.59141e+08	8.10012e+06	2946803409	3565887268	1.40885e+08	4.41009e+06	3.36171e+06	3.87162e+06	512532	1.68474e+06	314020
C07149	M258T216.pos	27649131	8.99252e+06	0.325237	-1.62044	1.67e-06	0.000118483	8.88886e+06	1.63189e+07	1.39336e+07	8.7512e+06	4.4948e+07	1.82089e+07	7.79122e+06	2.46503e+07	2.24244e+07	3.07494e+07	13706295	7.30518e+07	9.80343e+07	2.38091e+07	4.54449e+07	4.96944e+07	5.32201e+07	2.87749e+07	1.56674e+07	1.22239e+07	2.0308e+07	2.03098e+07	1.67733e+07	2.29671e+07	1.34844e+07	1.35917e+07	5.12654e+06	1.86978e+06	3.64835e+07	2.79485e+07	9.35479e+06	1.5066e+08	1.98688e+07	1.36247e+07	7.65061e+06	5.05506e+06	2.77924e+07	4.46272e+06	2.82841e+06	759428	3.12708e+06	1.32409e+06
C00881	M455T203.pos	8.97869e+07	3.00574e+07	0.334764	-1.57878	0.00227702	0.0135939	2.07645e+07	7.31001e+06	7.96617e+07	4.41023e+08	5.20356e+06	9.30892e+08	1.0642e+06	906695	1.38095e+07	2.33683e+08	9.02171e+07	4.50691e+07	1.57078e+06	113865483	5.64594e+07	1.04118e+07	1.9844e+08	2.60537e+08	9.52101e+06	4.85698e+07	3.92498e+06	1.28511e+06	1.15676e+07	9.27588e+07	1.7771e+07	4.15347e+07	3.88368e+07	1.94992e+06	1.37207e+07	5.13817e+06	4.19201e+06	4.93724e+07	3.23919e+08	7.45895e+06	4.51015e+07	4.81581e+06	606100	1.94462e+07	5.19917e+06	1.24048e+07	1.08252e+06	5.68335e+06
C05512	M275T177.pos	1.63881e+08	5.543e+07	0.338234	-1.56391	8.74e-07	8.29e-05	7.81865e+07	6.80959e+07	6.86595e+07	2.18695e+08	199177547	4.23792e+08	9.56255e+06	7.75811e+07	4.85891e+08	4.01884e+08	1.07539e+08	1.99084e+08	1.8463e+08	1.83282e+08	6.19258e+07	8.51952e+07	4.29799e+08	8.03928e+07	5.20162e+07	2.16446e+08	3.43341e+07	1.73355e+08	1.45479e+08	9.3302e+07	2.80801e+08	2.44311e+08	1.74209e+08	3.52214e+07	1.15021e+08	4.1388e+07	1.68912e+08	1.05777e+08	2.80814e+08	8.95913e+07	214755396	7.05951e+07	4.0647e+06	3.18756e+07	1.00693e+08	3.06063e+07	3.41651e+06	5.18229e+06
C10823	M413T330.pos	1.32892e+07	4.65822e+06	0.350527	-1.5124	1.18e-05	0.000370736	1.26009e+06	1.20996e+07	4.2719e+06	7.66731e+06	4.63252e+06	9.78549e+06	8.99014e+06	1.79576e+07	9.86431e+06	3.92604e+07	1.17779e+06	5.55372e+06	2.74859e+07	1.28951e+07	3.35893e+06	2.78655e+07	3.4635e+07	7.52691e+06	21815688	1.61657e+07	3.1678e+07	3.31699e+06	1.96177e+07	5.96514e+06	2.73364e+06	2.61179e+07	1.64622e+07	1.11315e+06	7.13093e+06	1.81189e+07	1.9129e+07	4.03851e+06	1.05902e+07	1.7498e+07	8.35679e+06	1.22734e+07	9.50821e+06	119886	3.64957e+06	8.42252e+06	677892	1.38606e+06
C07182	M104T48.pos	7.48272e+07	2.67374e+07	0.357323	-1.4847	2.46e-09	2.45e-06	5.34855e+07	3.32379e+07	2.13632e+07	40046068	6.43096e+07	4.88184e+07	2.48629e+07	3.24359e+07	8.64017e+07	8.84886e+07	4.54025e+07	7.20131e+07	5.96493e+07	5.56519e+07	1.75086e+08	9.40378e+07	1.80962e+08	6.92894e+07	6.43031e+07	5.73304e+07	1.75762e+08	3.21156e+07	5.19657e+07	9.05251e+07	3.67848e+07	5.54075e+07	3.77169e+07	6.54061e+07	5.64617e+07	5.26434e+07	54226127	2.05178e+08	1.13069e+08	2.16255e+08	3.61669e+07	4.69185e+07	1.27513e+07	2.14812e+07	1.66769e+07	6.54009e+07	7.08267e+06	1.50527e+07
C01176	M331T386.pos	4.95609e+07	1.79333e+07	0.361844	-1.46656	6.49e-06	0.000256844	8.22622e+06	5.37732e+06	4.99081e+07	5.42186e+07	5.50178e+07	6.65934e+07	1.52565e+08	3.84764e+06	4.69998e+07	6.52279e+07	4.96965e+07	5.79754e+07	2.49517e+07	1.0194e+08	6.10808e+07	1.77759e+07	5.53366e+07	100833984	1.6552e+07	8.57174e+07	3.60228e+07	5.13639e+07	1.09509e+07	5.79421e+07	5.33511e+07	4.37168e+07	1.41573e+07	2.59275e+07	5.20952e+07	1.84498e+07	1.58502e+07	1.62801e+08	6.30211e+07	2.75845e+07	1.10576e+07	6.00587e+07	3.66308e+06	2.49553e+07	1.09459e+06	1.65874e+07	3.76175e+06	2.17511e+06
C00147	M136T159.pos	9.6511e+08	3.50005e+08	0.362658	-1.46332	1.12e-05	0.000360783	1.42979e+08	1.34797e+08	1887813317	3376061776	4.0456e+08	5.85691e+08	1.63715e+08	1.86346e+08	2.18409e+08	1075138274	2549467791	1101875562	2.26806e+08	1001974273	1597874681	1512087950	1010520748	5.59529e+08	9.57912e+08	5.28318e+08	7.99906e+08	185690146	4.17397e+08	1901169305	3141933570	6.90402e+08	2108222045	5.96801e+08	6.83834e+08	3.39151e+08	6.02856e+08	1317763443	1229627695	3.083e+08	5.786e+08	6.20438e+08	1422711880	1.02865e+08	6.15943e+07	1.04941e+08	3.56797e+07	1.90983e+06
C00146	M95T150.pos	6.94469e+08	2.56533e+08	0.369394	-1.43677	0.000741674	0.00604992	4.0047e+08	1.77256e+08	1.5149e+08	5792149211	252253183	2.5158e+08	5.23725e+07	4.62036e+08	1.68075e+07	5.84957e+08	103663559	3.41149e+08	1076023674	2.0553e+08	1099568563	2.5626e+08	1.9123e+08	2314755068	1234845770	7.83266e+08	2296399029	1127162239	5.71679e+08	439432378	5.25231e+08	6.07987e+08	2.04065e+08	961340372	1.91446e+08	9.15804e+07	7.26949e+07	3.15504e+08	2.12576e+07	8.5182e+08	5.78305e+08	3.97312e+08	4.58904e+08	6.8511e+07	5.36256e+07	1684508058	4.91277e+07	1.3442e+07
C05944	M206T353.pos	4.47761e+07	1.65732e+07	0.370135	-1.43388	0.000218339	0.00252044	1.75852e+07	1.34436e+07	6.57871e+06	3.97686e+07	2.08957e+08	2.51269e+07	4.11347e+06	1.53038e+07	1.86949e+07	9.10839e+06	7.16675e+06	1.42279e+08	3.00323e+07	3.77881e+08	1.79185e+07	1.49097e+07	53588169	9.97021e+06	1.08553e+08	5.30283e+07	2.42534e+07	1.32436e+07	4.18493e+07	1.99628e+07	8.55215e+07	1.52093e+07	7.53976e+06	1.37979e+07	1.57161e+07	1.55274e+07	1.08134e+07	8.85534e+06	3.85956e+07	2.77618e+07	2.89297e+07	7.03566e+07	2.18831e+06	1.71877e+07	9.71102e+06	3.22192e+07	5.23076e+06	7.15622e+06
C05135	M154T150_2.pos	4383546136	1630303982	0.371914	-1.42696	0.00726668	0.0319962	2045422274	1067926031	9.77089e+08	37875342167	1469229027	1556564342	1.58029e+07	2697312997	3.66869e+07	3549927037	6.44822e+08	2125587115	6774302678	1258080471	6919613811	1490470868	1166562987	14657608867	7818868721	5077485776	14890448915	7135723099	3565085060	2767830120	3350467322	3874645307	1296328898	6091435949	1180609372	4.57597e+08	4.28679e+08	1980449805	9.51083e+07	5376777754	3644298560	2447470526	2953559871	4.36316e+08	3.38511e+08	10772042433	2.91264e+08	7.95564e+07
C01737	M615T275.pos	1.11112e+08	4.17007e+07	0.375303	-1.41387	0.000566837	0.00499172	2.48488e+06	6.68793e+07	5.3236e+07	7.52082e+07	1.42973e+08	1.32809e+08	3.46973e+07	3.11501e+08	1.5716e+07	1.42344e+08	1.58652e+06	1.66039e+08	3.48176e+07	2.66056e+07	1.28011e+08	1.49512e+07	4.10962e+08	9.26169e+07	6.21933e+07	1.08803e+08	1.93887e+08	1.38549e+07	8.19903e+07	1.72869e+07	7.24224e+06	1.67038e+08	5.87771e+07	2.83694e+07	1.79441e+07	4.67307e+07	3.65309e+08	263456850	1.03628e+08	2.28018e+08	8.39834e+07	2.98088e+08	3.65602e+07	7.41126e+06	1.36642e+07	2.90293e+07	4.63072e+07	2.216e+06
C08272	M216T326.pos	6.72064e+07	2.53745e+07	0.377561	-1.40522	0.0016239	0.0106462	3.73637e+07	8.17554e+07	2.50124e+07	1.6166e+07	1.21994e+08	1.72299e+07	9.42862e+07	8.3203e+06	1.53905e+07	4.91478e+06	2.89485e+06	1.61259e+07	1.26552e+08	6.94195e+07	6.34666e+07	4.12428e+07	1.49924e+07	1.85848e+07	8.09704e+07	4.6311e+06	3.66675e+07	4.5136e+08	7.98474e+07	8.88732e+07	1.25755e+08	6.07011e+07	5.45937e+06	7.4869e+06	4.16325e+07	9.68569e+07	1.80568e+08	1.52109e+08	3.10699e+07	5.72887e+07	3.69192e+07	1.05524e+08	5.17781e+06	1.80304e+07	7.50014e+06	3.67386e+06	7.31731e+06	2.37085e+07
C00550	M766T114.neg	4.40002e+08	1.69841e+08	0.386001	-1.37332	0.00385263	0.0343902	1.48624e+07	3.50791e+08	6.71299e+07	2.14525e+08	1.50188e+08	1.82871e+08	2.3544e+08	9.06572e+08	3.63284e+08	7.93245e+08	2.5129e+07	2.44162e+08	1593902710	7.76218e+08	3.3269e+08	1113615632	1293075565	1.8889e+08	2.69711e+07	2.32295e+08	1631691440	4.42855e+07	511287972	5.17537e+08	1.03986e+08	1.08257e+08	1.97039e+08	7.34632e+08	4.38069e+08	5.53741e+07	2.97666e+08	4.63445e+08	4.20818e+08	7.11574e+08	2.9578e+07	4.68978e+08	2.33122e+08	5.58133e+07	1.2603e+08	488592	2.35903e+08	2.27534e+08
C05793	M595T272_4.pos	11360831942	4385292381	0.386001	-1.37332	1.56e-06	0.000115529	2.33283e+07	26950267903	6.34314e+08	5.14052e+08	9794907627	3272643184	10914607033	12102308574	7460845589	3678876054	1.75483e+07	6057493628	18332720589	1.93836e+08	3943721010	6998569762	26557067601	6110776323	19691558826	3609986709	17031615640	1.08857e+08	8982745535	14848326473	3.57856e+07	7573023174	10494669544	13555410859	8182868863	12494070898	35002445094	27611747991	8192089660	27716230862	12306246492	37994387829	3.9283e+06	5.6167e+06	2.77866e+06	2.72744e+08	207281880	7.94596e+06
C00633	M121T36.neg	1040186374	4.05354e+08	0.389693	-1.35959	0.00033467	0.00805007	1550923646	1004728217	1.35734e+08	1.43838e+08	2112724965	1.31478e+08	5.17427e+07	2233007084	1491112144	387852549	3.51843e+08	1816682210	1760270801	9.83395e+08	1332824670	1127735610	8.19656e+08	170867334	4266772558	7.31285e+08	2.62094e+08	1457884567	1822050798	9.37058e+08	7.48873e+08	1935715846	3.7636e+08	1.00412e+08	3.47517e+08	4.72767e+07	1932961391	6.97519e+07	4.76288e+08	1.84329e+08	2689427929	1454236857	1.26778e+08	5.04395e+08	1264316519	2.03215e+07	1.15237e+07	3.47054e+07
C17644	M373T37.pos	7.76088e+07	3.05368e+07	0.393471	-1.34567	4.9e-07	6.11e-05	2.51498e+07	6.48224e+07	1.64054e+08	6.29798e+07	3.36578e+07	9.20393e+07	6.94563e+07	5.60601e+07	3.33825e+07	1.5909e+08	9.98389e+07	6.43566e+07	6.18365e+07	7.06896e+07	9.53022e+07	1.30936e+08	8.43759e+07	5.83916e+07	4.23906e+07	5.77864e+07	7.72773e+07	3.85991e+07	1.12203e+08	9.12301e+07	7.16436e+07	7.35612e+07	5.31513e+07	1.05869e+08	4.2851e+07	2.60725e+07	1.33947e+08	1.00291e+08	105481522	1.28124e+08	1.33038e+07	9.37137e+07	6.91596e+06	1.74248e+07	3.5836e+06	7.60009e+07	3.55014e+07	4.01967e+06
C00951	M271T187.neg	7.09398e+07	2.79248e+07	0.393641	-1.34505	1.98e-05	0.00171264	1.35715e+07	4.53872e+07	7.40456e+06	2.87901e+07	6.93977e+07	1.61709e+07	6.32176e+07	2.96687e+07	9.11872e+07	5.91397e+07	6.84807e+06	5.30929e+07	4.93309e+07	9.81483e+07	2.56633e+07	2.11094e+07	5.74922e+07	1.97496e+07	44963280	9.77174e+06	2.73674e+07	6.41404e+07	6.26607e+07	3.73087e+07	1.09546e+07	5.2715e+07	2.77912e+07	1.4276e+08	7.87728e+07	6.22401e+07	6.27196e+07	16210809	3.85613e+07	3.82253e+07	6.00902e+07	9.61209e+08	3.10334e+06	3.12884e+06	1.05893e+07	1.30358e+07	3.53421e+06	3.58644e+06
C00388	M112T385.pos	1504158621	5.9938e+08	0.398482	-1.32741	0.00225784	0.0135236	4.09881e+08	1439657596	1.26791e+08	7094366904	6.80297e+07	6.53713e+07	7.8468e+06	8.82673e+08	2.70282e+07	1386478019	2.55061e+08	2.67007e+08	1291908071	1.26792e+08	1903391551	2743523869	1.29231e+08	2.87216e+08	2851797496	5104295822	5534093860	879232939	1138872168	817499000	3.77262e+08	6.72102e+08	3193066397	5813012539	1155208142	6.62368e+08	125626384	1005705905	2487981349	3056500681	3.78487e+08	3.84346e+08	161372936	9.89632e+07	2.27855e+07	3966815946	3.5791e+07	4.45365e+07
C05335	M196T114.neg	1.24732e+08	4.9756e+07	0.398903	-1.32589	6.92e-06	0.000891092	4.59761e+07	6.6305e+07	2.1967e+07	9.53027e+07	1.50779e+08	6.12546e+07	2.10732e+07	1.22422e+08	1.38615e+08	7.19602e+07	4.78248e+07	1.4671e+08	8.3349e+07	9.29602e+07	6.95738e+07	3.72042e+07	441694706	8.75713e+07	1.49773e+08	9.23871e+07	8.724e+07	9.33045e+07	4.64596e+07	2.03623e+08	1.36992e+08	1.87525e+08	1.19131e+08	1.60969e+08	2.92255e+08	6.97339e+07	8.53496e+07	3.76937e+08	1.70687e+08	4.32792e+07	309946938	6.22171e+07	9.10307e+06	3.71358e+07	5.05888e+06	7.71966e+07	1.64649e+06	1.88512e+06
C14748	M321T157.pos	1.10022e+08	4.45826e+07	0.405214	-1.30324	0.0100474	0.0407362	1.44824e+08	6.32404e+07	8.7772e+07	7.21051e+07	3.76778e+06	9.73794e+07	2.9851e+06	3.80887e+07	6.32451e+06	1.36238e+08	5.44759e+07	2.03382e+07	5.70566e+07	1.35456e+06	1.24267e+07	3.70289e+08	1.66834e+08	1.24839e+08	2.22792e+07	1.51846e+08	4.20474e+08	1.97403e+08	1.3152e+07	1.73945e+07	1.17777e+08	9.79604e+06	9.51968e+07	3.26464e+08	3.74386e+07	998845	1.8689e+08	5.21999e+08	1.93042e+07	5.18652e+07	2.49912e+08	6.0275e+07	5.33454e+06	3.39814e+07	103178402	8.71999e+07	1.59456e+07	4.02685e+07
C03465	M129T53.neg	22343509747	9128120767	0.408536	-1.29147	8.51e-05	0.00360352	10868558905	24703523082	10980914752	4784430556	45864678739	8646591065	13901390911	8417665645	72873852713	10173456267	12811262127	17735016138	40537438094	69435952873	34598060329	12090963526	17217422833	8653589990	25331312451	16251232356	13062942145	26071994253	59994595455	73428757257	12219842560	17185066016	5776913264	5258152104	6425285208	12201168459	32963329450	5923229610	10308159826	25571502431	14173997234	17924102256	1624637912	7960085514	3454541894	1291000523	2.46416e+08	6.74289e+08
C05659	M189T505.neg	5.47881e+06	2.24898e+06	0.410487	-1.28459	0.0026539	0.0272218	3.24757e+06	395500	1.52512e+06	3.50514e+06	1.39492e+07	1.2266e+06	1.01341e+06	1.32939e+07	1.69028e+07	1.64245e+06	260482	3.35151e+06	1.01599e+07	2.53721e+06	2.05415e+07	9.93517e+06	1.96272e+06	1.15107e+06	1.44001e+07	2.81623e+06	1.00868e+07	1.61657e+07	4.01817e+06	8.41723e+06	1.67439e+06	8.00336e+06	1.28021e+06	1.84726e+06	1.17995e+06	1.48263e+06	1.48425e+06	5.10704e+06	620954	8.90077e+06	1.81766e+06	1.33322e+06	797211	1.22318e+06	4.56548e+06	1.30311e+06	1.16775e+06	1.21115e+06
C02376	M126T134.pos	1.7874e+08	7.38589e+07	0.413219	-1.27502	2.11e-07	3.91e-05	1.49601e+08	6.95566e+07	7.49718e+07	3.0561e+08	1.26851e+08	1.45393e+08	4.22466e+07	2.35957e+08	2.28042e+08	2.73415e+08	1.58614e+08	1.49802e+08	1.33655e+08	1.41758e+08	1.18533e+08	9.98428e+07	3.1644e+08	9.20831e+07	1.61526e+08	3.72355e+08	2.64533e+08	4.19695e+08	8.89942e+07	3.20885e+08	2.49229e+08	1.98929e+08	125909916	9.18514e+07	2.3812e+08	6.96699e+07	9.07991e+07	3.39908e+08	1.9818e+08	1.1284e+08	1.29287e+08	9.95723e+07	2.08099e+07	2.88458e+07	8.36914e+06	2.81023e+07	1.10236e+07	2.07446e+07
C04874	M256T364.pos	1.01663e+08	4.22698e+07	0.415784	-1.2661	0.0108237	0.0430394	7.77524e+07	4.42171e+07	1.94888e+07	9.56769e+06	4.64195e+08	2.92401e+07	2.79772e+07	9.29327e+07	1.08978e+07	3.75306e+07	1.98455e+08	8.60649e+07	8.06456e+07	3.27843e+08	8.94518e+08	9.1811e+07	1.09939e+08	3.42144e+07	4.9358e+07	4.06485e+07	8.24545e+07	1.6554e+08	4.75189e+07	1.38379e+08	2.90871e+07	3.63159e+07	2.18878e+07	2.32653e+07	1.2949e+07	6.69246e+07	4.87553e+07	1.22461e+07	2.11934e+07	1.53318e+07	1.95709e+07	1.91153e+08	3.29403e+07	2.1515e+06	6.18934e+07	6.93299e+06	1.12961e+07	1.25643e+07
C02938	M157T141.pos	1.17869e+08	4.9786e+07	0.422383	-1.24338	0.00282872	0.0160231	283684092	9.55727e+07	6.42387e+06	2.81122e+07	5.85674e+07	1.17619e+07	7.7491e+06	1.03861e+08	127910124	4.62643e+07	3.29745e+07	2.03742e+08	1.12882e+08	1.6055e+08	2.24295e+08	5.00029e+07	120503030	1.94687e+07	3.72429e+08	5.41677e+07	9.59466e+07	5.32275e+08	1.05407e+08	3.48102e+08	6.59174e+07	1.4643e+08	7.39186e+06	1.19166e+07	1.18057e+08	2.86852e+07	1.68072e+08	3.97619e+07	1.07525e+08	5.91301e+07	2.87317e+07	2.59023e+08	2.08619e+07	6.1412e+06	1.13193e+07	2.05196e+07	7.32667e+06	1.00785e+07
C00315	M146T255.pos	2.4599e+08	1.05338e+08	0.428221	-1.22357	0.000143708	0.00193643	1.13826e+08	5.16592e+08	4.74188e+07	1.35852e+08	2.99498e+08	9.14235e+07	570075	1.81407e+08	2.17876e+08	1.55704e+08	3.0747e+07	5.84132e+08	8.23874e+08	1.52438e+08	2.40542e+08	8.79978e+08	1.15181e+08	2.1217e+07	1.80432e+08	9.41648e+07	1.54827e+08	2.29005e+08	1.84476e+08	4.43092e+08	6.46022e+07	113937332	7.43151e+07	3.39882e+08	1.36148e+08	2.59944e+08	6.99026e+08	2.46277e+08	2.75467e+07	1.883e+08	2.89312e+08	5.22088e+08	31343815	3.17592e+07	1.59588e+07	1.85685e+07	8.26837e+06	1.45488e+07
C10164	M122T427.neg	2.87295e+07	1.23949e+07	0.431435	-1.21278	3.49e-05	0.00232385	3.87312e+06	1.19009e+07	2.50282e+07	7.66899e+06	1.29944e+07	1.4979e+07	6.57996e+06	4.8252e+07	1.94748e+07	2.07442e+07	1.11384e+07	2.23081e+07	26986472	4.73783e+07	1.33272e+07	18609296	5.47394e+07	5.99961e+06	147827889	1.71911e+07	6.95733e+07	1.78495e+07	4.11966e+07	1.84263e+07	1.95039e+07	1.21957e+07	6.61144e+06	1.58862e+07	1.37012e+07	2.33166e+07	9.61536e+06	4.60218e+07	2.80527e+07	7.12128e+07	6.86409e+07	3.54574e+07	2.76775e+07	1.21813e+07	3.05022e+06	5.74953e+06	3.21742e+06	8.53266e+06
C15770	M180T352.neg	9.74545e+07	4.256e+07	0.436717	-1.19523	0.000295038	0.00740265	1.80912e+07	162365031	1.23278e+07	8.64761e+07	4.15053e+06	4.71736e+07	3.22466e+07	7.12242e+07	3.26184e+07	2.67685e+08	1.48078e+06	3.3887e+08	5.27356e+07	7.41935e+07	2.52921e+07	1.06643e+08	2.26905e+08	3.79182e+07	2.88397e+08	1.11773e+08	7.02381e+07	6.29409e+07	1.94265e+08	9.70167e+06	1.62488e+08	2.82974e+08	2.41965e+07	1.01327e+07	5.63624e+07	1.34462e+08	6.14212e+06	1.79511e+08	2.0132e+07	2.1082e+08	5.58756e+06	7.984e+07	6.76123e+06	5.80739e+06	4.7421e+06	4.3623e+06	2.94248e+06	6.19939e+06
C08491	M209T210.neg	1.94241e+07	8.56848e+06	0.441126	-1.18074	0.000420864	0.00905237	2.54485e+06	5.79182e+06	4.79116e+06	4.32092e+06	1.2373e+07	5.47834e+06	1.12234e+07	4.09187e+07	6.90695e+06	1.07331e+07	2.69368e+06	2.76406e+07	3.23592e+06	9.00843e+06	3.98237e+07	3.70673e+07	2.18004e+07	4.6465e+06	4.4533e+07	2.06958e+07	2.78951e+07	1.06749e+07	3.4766e+07	4.11957e+07	5.22052e+06	24644598	8.03751e+06	1.37734e+06	6.86007e+06	1.04954e+07	7.57039e+07	1.00115e+07	4.58181e+07	4.72453e+07	9.53641e+06	2.35587e+07	1.99965e+06	1.04348e+07	2.50332e+06	9.43548e+06	658649	3.58386e+06
C06454	M137T46.neg	1638083801	7.50882e+08	0.458391	-1.12535	0.00254227	0.0265922	7.54823e+07	1370082065	9.61573e+07	2.9527e+08	6.07005e+08	6.38677e+08	28050341189	1598365719	1539056129	2643160962	1.24245e+07	2.11625e+08	1616253182	3368818448	199582099	1135832930	1041165469	291788138	2.81116e+08	3.57287e+08	1121804721	1301000620	5.68092e+08	1024118102	333198991	1307272407	9.88028e+08	8.99429e+08	5.16977e+07	4.55471e+08	1891540315	6.75673e+08	5.87699e+08	4.77596e+08	9.53475e+08	9.0543e+08	4.78142e+07	3.02741e+07	3.0695e+08	5.58174e+07	3.01444e+06	2.30057e+07
C00385	M151T212_1.neg	4949349682	2290074173	0.462702	-1.11184	5.08e-05	0.00280135	2709862941	3288042964	2649535495	4889009213	4753491317	3478833311	4.65595e+08	5162834974	5852508958	6866318276	3663748224	6431825866	4698573071	5443296175	3910953337	3600005294	8343139103	3109389166	4466279071	5716413313	8468542700	6062720213	3605342109	6715112397	5282531166	4984856164	1654587588	9081758579	8882774971	4938753630	4906676755	5827560844	5384626295	4736254481	3654467581	4490368384	6.08194e+08	2668902638	4.99525e+07	3601046232	4.016e+08	1.00188e+08
C07018	M172T461.pos	3.06291e+07	1.41848e+07	0.463115	-1.11056	7.15e-05	0.00121128	3.12516e+07	3.73756e+07	1.93683e+06	1.4346e+07	3.02812e+07	4.51528e+06	6.61572e+06	1.50648e+07	3.16497e+07	1.24078e+07	2.10229e+06	2.18873e+07	7.72392e+07	7.07324e+07	2.61875e+07	8.15508e+07	2.30213e+07	8.56155e+06	9.57884e+07	1.04498e+07	1.53155e+07	2.27451e+07	3.79193e+07	5.05516e+07	3.23492e+06	3.1923e+07	7.55407e+06	7.5104e+06	1.60176e+07	3.9306e+07	7.05659e+07	2.82117e+07	12274523	2.86617e+07	1.55641e+07	1.12326e+08	2.14828e+06	4.56985e+06	4.03382e+06	4.26974e+06	3.23063e+06	3.60454e+06
C16614	M165T289.neg	1.95629e+08	9.07328e+07	0.463801	-1.10842	0.00114676	0.01665	2.5476e+07	1.10672e+08	9.46277e+07	4.43832e+07	4.44568e+08	1.07841e+08	3.44515e+06	3.67757e+08	2.83889e+08	2.17103e+08	1.64174e+08	4.97107e+08	8.38821e+07	3.83716e+08	2.08615e+08	368898034	1.39887e+08	5.81446e+07	1.45064e+08	4.18262e+07	1.76004e+08	1.70359e+08	1.62453e+08	2.74488e+08	2.26303e+08	2.5007e+08	2.00012e+07	8.15169e+08	2.0309e+08	324858211	1.11109e+08	6.04762e+07	7.43991e+07	1.39751e+08	6.01707e+07	1.82864e+08	7.37437e+07	2.02757e+08	4.60493e+08	1.74403e+08	2.62356e+07	4.94425e+07
C00262	M137T167_4.pos	14112133911	6595379689	0.467355	-1.09741	6.57e-05	0.00115531	10355081862	9936785426	12638246711	20357234706	18192751230	15696276133	3.55542e+08	14494053911	15271214979	21062353542	15052301293	22347626112	13237220642	17084637420	10581747181	10630373284	17671004446	14830920270	12508317481	22414244199	7522684388	17332340029	11095956082	17728442443	17278677956	15737511620	7354013466	4695132683	12865611787	10242513424	11483723513	25205950598	17709083341	11478049637	13147947011	12441249879	2123577633	5842421204	3.06158e+07	1163068487	7.08015e+08	1.45171e+08
C00255	M399T208.pos	4.22778e+07	1.98078e+07	0.468515	-1.09383	7.19e-05	0.00121562	4.10992e+07	1.06436e+07	3.76282e+07	4.01778e+07	5.8742e+07	5.28625e+07	1.19241e+07	3.08247e+07	4.36506e+07	1.21657e+08	8.69128e+07	5.06035e+07	3.35461e+07	9.89085e+07	6.73125e+07	1.50091e+07	7.26671e+07	1.69401e+07	3.55205e+07	2.86165e+07	2.43314e+07	3.93501e+07	3.44042e+07	3.53597e+07	5.64818e+07	5.45163e+07	6.11305e+06	4.43199e+07	5.0206e+07	3.00786e+07	2.63161e+07	3.31423e+07	2.22917e+07	2.81882e+07	4.0141e+07	4.15149e+07	8.08179e+06	2.3268e+07	1.26619e+07	2.14898e+07	9.31634e+06	787132
C03917	M215T35.pos	1.67827e+08	8.00387e+07	0.476912	-1.06821	0.0106849	0.0426735	4.72794e+07	1.57847e+08	5.32851e+07	1.52818e+08	3.15621e+07	2.34703e+07	9.47916e+07	1.36372e+08	1.20104e+08	4.31724e+07	5.42171e+07	3.39592e+07	3.35585e+08	4.30443e+07	7.96993e+08	2113396508	128428400	6.53398e+07	2.57717e+08	3.40656e+07	131134409	7.98831e+07	4.65063e+07	258859404	3.90671e+07	7.52877e+07	8.93875e+07	3.46838e+07	2.66883e+07	2.44621e+07	3.7135e+07	1.70085e+08	8.7305e+07	1.3956e+08	3.7364e+07	4.09181e+07	4.28963e+07	4.01849e+07	5.87632e+07	8.37009e+07	1.63969e+07	2.18568e+07
C00253	M122T215.neg	5.14254e+08	245682700	0.477746	-1.06568	3.46e-05	0.00232385	3.58537e+08	3.11183e+08	2.97913e+08	7.13276e+08	7.41403e+08	4.1554e+08	1.52258e+07	4.12645e+08	5.0799e+08	8.43977e+08	4.45923e+08	726442189	2.20735e+08	8.32063e+08	4.24043e+08	4.94277e+08	8.72018e+08	6.82715e+08	3.44069e+08	682481353	8.45001e+08	7.66348e+08	3.16364e+08	7.14958e+08	6.88708e+08	6.41039e+08	2.51782e+08	3.82588e+08	5.81092e+08	2.63201e+08	2.83509e+08	7.86296e+08	5.65665e+08	4.91687e+08	2.05053e+08	3.8738e+08	9.0157e+07	363422035	1.33189e+08	2.32636e+08	4.74452e+07	3.03212e+07
C00214	M241T100_2.neg	1350176268	6.45821e+08	0.478323	-1.06394	6.13e-05	0.00301093	1107068668	4.81514e+08	1217181726	2367161373	1710392111	2750859406	4.79718e+08	180407122	1082968474	3815888669	1038746138	1722839014	8.54649e+08	4109879648	524064071	4.51332e+08	3191859369	1118853895	1086064957	1713468604	539673924	7.90452e+08	4.07313e+08	1153879736	2381286453	1562914358	627570865	1632749147	1683599237	3.75562e+08	5.50642e+08	8.31476e+08	2636364495	5.831e+08	6.108e+08	1234046464	2.93498e+07	8.60404e+08	1.99615e+07	4.53987e+08	6.90572e+07	3.19839e+08
C00519	M108T212.neg	1.45039e+08	6.96795e+07	0.48042	-1.05763	8.59e-05	0.00361504	7.57049e+07	9.5169e+07	7.74674e+07	1.51042e+08	1.25651e+08	1.00724e+08	1.20368e+07	1.53807e+08	1.46584e+08	2.07013e+08	1.14775e+08	1.8832e+08	1.40794e+08	150676626	1.19093e+08	1.13824e+08	2.23871e+08	9.60148e+07	132432896	1.83435e+08	2.69176e+08	1.79677e+08	1.06869e+08	1.99931e+08	148565420	1.4656e+08	4.8171e+07	2.48407e+08	2.63954e+08	1.51871e+08	1.45379e+08	1.80742e+08	1.54702e+08	1.26769e+08	1.15133e+08	1.27056e+08	1.44932e+07	145603571	787824	1.13719e+08	9.87747e+06	2.71663e+06
C19569	M134T105.pos	3.62246e+07	1.75516e+07	0.484522	-1.04537	8.94e-06	0.000313808	1.42938e+07	4.35858e+07	1.43684e+07	3.94416e+07	2.05946e+07	4.14895e+07	2.47769e+07	2.4877e+07	2.72553e+07	4.72517e+07	1.48572e+07	2.82526e+07	2.68172e+07	4.65551e+07	4.73196e+07	1.77924e+08	5.70221e+07	1.41252e+07	3.66117e+07	5.27469e+07	4.85284e+07	2.28471e+07	1.52408e+07	6.01782e+07	2.65633e+07	2.24762e+07	7.36921e+06	5.42715e+07	3.26369e+07	1.74149e+07	1.61338e+07	6.01865e+07	3.63674e+07	2.34866e+07	2.81993e+07	3.20188e+07	9.24632e+06	3.57998e+06	3.1454e+07	2.13624e+07	2.79955e+07	4.4503e+06
C06104	M127T249.neg	2.45093e+07	1.19824e+07	0.488892	-1.03241	0.00134522	0.0181683	7.93917e+06	4.96248e+07	3.3808e+06	1.38846e+07	1.89317e+07	1.28994e+07	2.39548e+07	1.62164e+07	8.99114e+06	1.59277e+07	3.76038e+06	1.1068e+07	4.44493e+07	8.08393e+06	3.99995e+07	3.74351e+07	1.60827e+07	5.77067e+06	2.75858e+07	9.45403e+06	5.71005e+07	7.35343e+06	1.69777e+07	2.63119e+07	1.3739e+07	3.23368e+07	8.33757e+06	2.85694e+07	8.20589e+06	7.90933e+07	2.82889e+07	4.53014e+06	4.09462e+07	1.40323e+08	4.1938e+06	1.05886e+07	4.52343e+06	5.02434e+06	1.41952e+06	9.80283e+06	5.15319e+06	4.00831e+06
C05552	M373T347.pos	1.42551e+07	7.01367e+06	0.492011	-1.02324	0.000156071	0.00205253	1.46977e+07	1.43163e+07	2.57e+06	2.15731e+07	1.18205e+07	3.87442e+06	7.01763e+06	6.2054e+06	7.26612e+06	7.22933e+06	1.63915e+07	1.2541e+07	1.23625e+07	2.21048e+07	7.4044e+06	1.63123e+07	2.13873e+07	5.64881e+06	2.37782e+07	1.7077e+07	9.77763e+06	4.56657e+07	9.42366e+06	3.74201e+07	2.39185e+07	1.78193e+07	726208	6.29268e+06	4.90922e+06	5.80641e+06	2.41302e+07	1.14089e+07	3.44261e+07	1.08475e+07	1.23561e+07	6.67782e+06	721932	8.33442e+06	1.45307e+06	4.66943e+06	2.50887e+06	1.09391e+06
C01152	M109T354.pos	1.78891e+07	8.88479e+06	0.496658	-1.00967	0.00907794	0.0378708	2.74429e+07	1.17027e+07	5.59681e+06	1.51394e+08	6.83646e+06	7.16692e+06	1.21656e+07	3.4352e+06	5.39034e+06	4.80845e+06	3.37208e+06	1.01237e+07	2.53448e+07	5.8411e+06	7.46943e+06	1.45524e+07	4.27169e+06	1.128e+07	2.1196e+07	3.94634e+07	4.48356e+07	2.10912e+07	1.36921e+07	3.45362e+07	1.27115e+07	9.45968e+06	3.63247e+06	5.3547e+06	1.36955e+07	2.47718e+07	4.4547e+06	1.14399e+07	5.52732e+06	4.55646e+07	1.07187e+07	3.669e+06	2.45996e+06	4.52648e+06	812106	5.86115e+06	2.80643e+06	3.18059e+06
C00449	M257T198.neg	2.54486e+08	1.27065e+08	0.499301	-1.00202	0.00188184	0.0221969	7.06394e+07	1.16861e+08	1.09341e+08	2.25334e+08	8.83788e+07	6.98549e+08	5.32732e+07	356246054	1.29962e+08	2.87302e+08	8.56277e+07	1.6058e+08	1.42742e+08	1.62516e+08	2.06371e+08	1.61488e+08	3.30197e+08	1.44241e+08	1.60647e+08	3.17341e+08	1670821241	6.76257e+07	2.79517e+08	3.67492e+07	119316926	2.95442e+08	66236132	1.4364e+08	9.17725e+07	2.82553e+08	5.21261e+08	4.53967e+08	2.47042e+08	4.02127e+08	2.7904e+08	1.96741e+08	4.13912e+08	2.43146e+08	2.39844e+08	1.9899e+08	2.9486e+08	6.3534e+07
C00270	M308T365.neg	2.8141e+08	5.96038e+08	2.11804	1.08273	0.00677049	0.0486692	1.93041e+08	9.2854e+07	1.87892e+08	1.21551e+08	1.61349e+07	5.72784e+07	2.94451e+06	1.99831e+07	1323346290	5.16968e+08	655466619	7.30566e+08	8.92421e+07	2552607006	1.58154e+08	4.75659e+08	1226695624	131199414	2.57843e+07	1.2225e+08	4.39134e+07	1.689e+08	5.292e+07	8.98702e+06	7.61385e+07	3.57529e+08	2.06721e+08	3.87868e+07	1.25198e+07	85249874	8.12769e+07	1.48369e+08	1.5735e+07	9.03625e+07	1.65995e+07	2.7146e+07	2.63368e+07	8.46713e+08	9.89057e+07	5.08146e+08	1.67647e+08	1142276710
C10443	M369T432.pos	2.34919e+06	5.07132e+06	2.15876	1.1102	0.000276786	0.00295955	1.43014e+06	4.76169e+06	3.61655e+06	2.38201e+06	3.10393e+06	1.18764e+06	6.83674e+06	2.83263e+06	1.26603e+06	2.20472e+06	1.31302e+06	1.13098e+06	3.03972e+06	1.48048e+06	1.78498e+06	4.15814e+06	3.07041e+06	2.40246e+06	2.56885e+06	3.63255e+06	1.8068e+06	1.46118e+06	1.61753e+06	1.14291e+06	2.74065e+06	1.62429e+06	1.04906e+06	1.53283e+06	907522	2.0305e+06	1.39675e+06	4.15161e+06	962824	3.89235e+06	1.11499e+06	2.93525e+06	2.36717e+06	6.99015e+06	2.73557e+06	3.80128e+06	988478	1.82584e+06
C05598	M385T44.neg	4.90482e+08	1145019603	2.33448	1.2231	0.000120138	0.00429032	2.74156e+07	5.32111e+07	2437922234	2341943132	1.43113e+07	1409572628	2.33225e+06	9.53168e+06	1.19422e+07	2.77062e+07	2276709406	1.47115e+07	8.53607e+07	2.08924e+07	1.24922e+07	8.02477e+07	1.36048e+08	2684771215	7.39686e+06	4.89687e+08	2.41484e+07	2086019179	2.167e+07	5.48603e+07	9.41026e+08	1.12293e+06	1676018649	2.37191e+06	628928	1.40016e+07	1.64509e+07	4.96973e+08	1.08858e+07	1.52499e+08	4.70551e+06	9.76186e+06	9.35462e+08	4113598670	5895993400	6.27385e+07	3031371731	8.0977e+08
C00902	M131T222.pos	2.48786e+06	6.56116e+06	2.63727	1.39905	0.012438	0.0478175	1.67339e+06	3.31265e+06	918795	1.60216e+06	3.9252e+06	1.22808e+06	7.47115e+06	592531	1.40618e+06	1.44177e+06	341627	1.63375e+06	3.5651e+06	558606	2.76178e+06	3.09729e+06	612477	1.32452e+06	2.35442e+06	1.71919e+06	2.19054e+06	679590	3.61254e+06	5.29018e+06	2.21888e+06	1.78576e+06	1.52664e+06	2.53663e+06	2.33116e+06	658415	1.52279e+06	9.7557e+06	943465	9.7447e+06	1.78394e+06	1.44133e+06	2.88693e+06	1.3414e+06	2.02534e+07	2.10401e+06	1.08683e+07	1.39544e+07
C05345	M259T253.neg	1.34127e+08	3.86593e+08	2.8823	1.52722	0.00540271	0.0421007	6.49588e+06	1.93702e+06	1219386475	3.17238e+07	9.06556e+06	2.49629e+07	1.57001e+06	6.20527e+06	7.1449e+07	8.46504e+07	3.08147e+08	2.49338e+07	1.06952e+07	7.46915e+08	1.15069e+07	7.85436e+07	9.06781e+08	6.91609e+07	1.55151e+07	3.80746e+07	2.02569e+07	4.09414e+07	1.61513e+07	6.19951e+06	2.97817e+07	39365235	5.3246e+07	3.85208e+06	7.02525e+06	8.00221e+06	1.97774e+07	8.85482e+08	6.12186e+06	1.16867e+07	6.82454e+06	6.13074e+06	1930381200	7.34143e+08	9.69342e+07	1059856432	1815791383	1447476770
C01083	M341T415.neg	3.98111e+06	1.25538e+07	3.15334	1.65688	0.00185531	0.0220404	1.64072e+06	9.10426e+06	1.74475e+06	1.52028e+06	1.48321e+06	1.25134e+06	4.66555e+06	1.03058e+07	2.81693e+06	5.80038e+06	977575	886132	6.65975e+06	2.73606e+06	2.92232e+06	1.34878e+07	2.04238e+06	1.13642e+06	1.99779e+06	1.74392e+06	5.65841e+06	3.58356e+06	3.88369e+06	3.2766e+06	1.7599e+06	1.59927e+06	1.35379e+06	1.92932e+06	1.77936e+06	1.71637e+07	5.12804e+06	1.06823e+07	1.35961e+06	6.77553e+06	988766	1.47473e+06	1.73588e+07	3.09598e+06	2.32649e+06	1.03061e+07	5.97805e+07	2.91119e+07
C01120	M382T173.pos	2.19479e+07	7.6086e+07	3.46666	1.79354	0.000451305	0.00420054	1.12705e+06	9.85599e+06	3.35845e+06	1.08716e+07	2.96699e+07	1.80603e+06	2.94192e+06	4.30672e+07	1.00278e+06	4.69045e+07	3.67502e+06	9.88265e+07	2.46029e+06	1.4111e+07	3.7891e+07	4.64247e+06	6.19901e+06	1.21696e+07	6.89033e+06	1.50748e+07	2.74978e+07	4.06547e+07	4.74205e+07	1.57464e+08	6.76797e+06	3.29576e+07	2.94864e+06	8.01721e+06	2.33199e+06	1.43754e+07	1.14428e+07	2.47696e+07	7.1444e+06	3.82945e+07	1.44574e+07	1.03563e+06	1.57749e+08	6.84958e+07	1.94588e+07	1.89204e+07	2.25004e+07	3.19785e+08
C00318	M162T347_2.pos	1192138468	4155359589	3.48564	1.80142	0.00129631	0.00915607	1751768708	6.49551e+08	9.99191e+08	8.35991e+08	1742421510	7.42463e+08	2589063604	1964565870	1002316592	1016160128	1686802312	1073877349	1654254335	9.23136e+08	1348476297	9.30274e+08	2626382097	1310252913	1686543198	1083554969	1338966399	2195732030	4.35692e+08	435065355	6.69877e+08	1080169409	3.1071e+08	1251427928	6.22108e+08	5.40777e+08	7.92548e+08	1559363244	4.45061e+08	5.01105e+08	7.51772e+08	2369566628	11269013855	9.32874e+08	3833746524	1271360651	1771253505	7530047947
C00219	M303T41.neg	1.45966e+08	5.45812e+08	3.73932	1.90278	0.000412258	0.00893764	2.07544e+08	6.0595e+07	8.12769e+07	2.64446e+08	6.06654e+07	7.22947e+07	1.2408e+08	1.25021e+08	1.13376e+08	1.69952e+08	3.97328e+08	8.3766e+07	4.63064e+07	3.01704e+08	4.188e+07	6.13711e+07	1.65015e+08	114478271	1.50536e+08	2.16008e+08	1.62827e+08	3.50617e+08	3.33273e+07	1.26176e+08	3.34098e+08	1.01741e+08	1.34756e+08	1.9877e+08	1.11766e+08	9.92096e+07	2.8227e+07	4.22033e+08	9.85106e+07	1.17556e+08	2.81686e+07	4.93397e+07	8.16233e+08	1.22179e+08	2756751755	221946024	7.00162e+07	3.22413e+08
C00500	M581T235.neg	1.31841e+07	5.32572e+07	4.0395	2.01418	0.000144663	0.00488164	2.41605e+06	7.33721e+06	2.03792e+07	1.74263e+07	1.44013e+07	6.69772e+06	1.24888e+07	8.54911e+06	2.55002e+06	2.0961e+07	1.27572e+07	1.35122e+06	7.09826e+06	1.05815e+07	5.25641e+06	1.89495e+06	2.81155e+07	1.36239e+07	5.87477e+06	1.31823e+07	1.47407e+07	7.41452e+06	2.28308e+06	5.792e+06	1.05669e+07	7.82616e+06	2.14069e+06	2.64157e+06	3.4245e+06	3.74026e+06	1.40971e+07	1.34463e+08	5.25131e+06	3.21824e+07	1.08894e+07	4.23218e+06	9.35471e+07	3.97389e+07	1.22417e+08	6.50209e+07	8.39988e+07	7.21473e+07
C04230	M546T273.pos	5.94335e+06	2.56261e+07	4.31173	2.10827	0.00668166	0.0299622	3.85154e+06	1.55676e+07	239682	784724	3.22472e+07	195348	2.88303e+06	2.62964e+06	4.6492e+06	2.88303e+06	3.38518e+06	1.28746e+07	2.86585e+07	3.07674e+06	2.73796e+06	4.1063e+06	1.61607e+06	8.4167e+06	2.86585e+07	4.6492e+06	1.61607e+06	1.41303e+06	5.44685e+06	3.85154e+06	1.05768e+06	4.6492e+06	3.07674e+06	4.6492e+06	5.44685e+06	5.44685e+06	1.61607e+06	2.18836e+06	5.44685e+06	1.61607e+06	426247	1.90221e+06	5.74191e+06	3.55368e+06	1.21452e+07	2.34273e+06	224702	4.97709e+06
C10028	M253T33.neg	1.14026e+08	5.03883e+08	4.41903	2.14373	0.00446908	0.0377569	267678265	1.90376e+08	3.83912e+07	3.0485e+08	2.89394e+07	3.13646e+08	2.75551e+07	3.00879e+07	7.43664e+07	2.24456e+07	5.20284e+07	6.514e+07	2.61648e+07	2.46326e+08	9.0151e+06	6.53984e+06	281635109	4.11211e+07	3.11627e+07	1.33337e+08	6.89806e+07	1.34447e+08	2.7501e+07	3.20476e+07	440842644	5.82983e+07	3.67069e+07	5.30861e+07	6.16575e+07	5.75189e+07	3.09383e+07	7.22444e+08	3.06078e+07	84893106	5.07279e+07	2.34192e+07	1076498980	3.95171e+08	1.42745e+08	1.09693e+08	1699412996	1.01522e+08
C03479	M472T399.neg	774960	3.95513e+06	5.10366	2.35153	0.000685562	0.01202	4.09832e+06	64400.7	376306	517945	1.12118e+06	863191	293199	108771	70783.8	610756	172396	587471	419186	44823.7	527984	2.30956e+06	255628	1.35785e+06	196177	190856	118216	1.60348e+06	1.2709e+06	1.0467e+06	873062	326458	1.10102e+06	3.06398e+06	814897	37806	406584	1.90004e+06	40333.4	426235	50083.2	631990	3.43436e+06	1.40427e+07	1.30554e+07	6.64886e+06	1.49469e+06	2.80192e+06
C04148	M263T216.neg	2.04268e+07	1.0476e+08	5.12853	2.35854	0.003601	0.0328549	7.50845e+06	4.72506e+06	1.23883e+07	2.71749e+07	6.34362e+06	8.95148e+06	2.43879e+06	4.62004e+06	1.29418e+07	653600	1.83557e+06	2.83884e+06	2.42469e+08	1.15409e+07	6.06513e+06	6.84269e+06	2.00438e+07	9.11082e+06	5.12428e+06	7.46346e+06	1.13486e+07	8.21e+06	1.23618e+06	2.02982e+07	7.5995e+06	5.63602e+06	5.19954e+06	1.16887e+08	4.72814e+07	1.29105e+06	7.71347e+06	3.47042e+07	1.41678e+07	1.25337e+07	2.58972e+07	1.42811e+07	7.10354e+08	1.05537e+06	1.74068e+07	7.1255e+08	7.33279e+07	6.80122e+08
C03205	M313T222_2.pos	3.15482e+06	1.7662e+07	5.59841	2.48502	0.00223875	0.0134444	1.32975e+06	377694	1.29305e+06	1.8373e+06	3.82025e+06	644265	1.05945e+07	3.69226e+06	2.79083e+06	1.94592e+06	2.13124e+06	511372	4.68181e+06	3.26284e+06	1.89015e+06	1.74179e+06	1.40318e+06	4.21864e+06	4.95371e+06	1.35962e+06	2.33987e+06	974564	3.40179e+06	688299	5.62245e+06	655140	536908	3.04059e+06	2.32557e+06	3.36217e+06	2.19074e+06	1.83261e+07	1.18006e+06	1.16475e+07	1.79577e+06	1.0058e+06	1.78531e+07	4.97194e+06	6.40467e+07	2.23457e+06	122459	4.05683e+07
C04805	M319T39.neg	1.15033e+07	6.7384e+07	5.85781	2.55036	0.00362212	0.0329443	2.58748e+06	8.04491e+06	9.6315e+06	8.44018e+06	3.57266e+06	9.98149e+06	8.60872e+06	1.40558e+07	5.93546e+06	8.08089e+06	2.18624e+07	7.96315e+06	1.37448e+07	4.32591e+06	3.2928e+07	4.77996e+06	1.59921e+06	6.24651e+06	2.07632e+07	2.89242e+06	4.08523e+07	8.64213e+06	2.31625e+07	8.50633e+06	1.02521e+07	7.44044e+06	3.57078e+06	2.59454e+06	3.76836e+06	2.08589e+07	8.08854e+06	1.34355e+07	2.67266e+06	3.90143e+07	3.6879e+06	2.15258e+07	4.54113e+07	2.48668e+08	1.26609e+08	4.55458e+08	7.87285e+07	1.07983e+08
C05512	M251T354.neg	1.82604e+07	1.09579e+08	6.0009	2.58518	0.00564401	0.0433282	7.77838e+06	2.2849e+07	1.11089e+07	5.65238e+06	6.35772e+06	4.57159e+06	6.97388e+06	1.96958e+07	2.14578e+07	7.86699e+06	6.1306e+06	6.11662e+06	1.72902e+07	7.26525e+06	3.21093e+07	1.58642e+07	5.16562e+06	895613	8.37778e+06	2.18611e+07	1.05112e+07	2.15657e+07	4.36244e+07	1.54952e+07	8.24533e+06	1.17332e+07	4.6257e+06	1.48978e+07	3.40133e+07	3.64676e+07	1.38862e+08	1.98601e+07	2.93057e+07	1.00976e+07	1.35126e+07	9.16914e+06	6.34405e+07	1.702e+07	9.77244e+06	1.35486e+08	7.67401e+06	2.3135e+07
C01620	M135T303.neg	1.45397e+07	8.99031e+07	6.18328	2.62837	0.000150539	0.00496726	1.49585e+07	1.35234e+07	1.08343e+07	1.04398e+07	5.17138e+07	8.79867e+06	9.22617e+06	1.96526e+07	1.33667e+07	7.41479e+06	7.65492e+06	1.31677e+07	2.46254e+07	2.46319e+07	2.55305e+07	1.20964e+07	1.09901e+07	1.70563e+07	5.51541e+06	1.92943e+07	1.77471e+07	5.50329e+07	4.76374e+06	1.33012e+07	6.02278e+06	7.02388e+06	2.56955e+06	5.40808e+06	6.00074e+06	8.11779e+06	1.87744e+07	2.5523e+07	5.36474e+06	8.78918e+06	1.43584e+07	4.14041e+06	1.68508e+08	2.21147e+07	6.06392e+07	8.67866e+08	2.61099e+07	219969762
C00300	M132T339.pos	290374002	1819184764	6.26497	2.64731	0.000313154	0.00323296	1.54625e+07	1.59863e+07	4.43846e+08	4.50192e+07	4.78705e+07	6.51974e+08	1.27099e+07	2.56134e+07	5.26502e+07	3.61863e+07	3765814724	1.86364e+07	1480270610	1.70006e+07	1.73671e+07	4.24525e+07	3.48537e+08	1476126810	3.25935e+06	1.22976e+08	1.8439e+07	405462808	2.44839e+07	491117072	3.50699e+08	2.70315e+07	3.27643e+08	1.53096e+07	1.18975e+07	2.15371e+07	2.70476e+07	1.54867e+07	7.80978e+06	1.6836e+07	1.73966e+07	3.55068e+07	4696190815	5.2988e+08	2613962026	1821559235	6.7498e+08	5036729440
C02990	M400T169.pos	4.90864e+07	3.26459e+08	6.65069	2.7335	0.00204471	0.012556	2.2008e+08	3.39852e+06	7.58031e+07	1.26184e+08	1.46537e+06	1.03912e+07	1.09344e+06	6.20261e+07	1.57429e+06	2.42312e+07	253614487	2.50844e+07	6.45204e+06	3.25217e+07	3.22853e+07	4.73946e+07	3.27572e+07	5.01273e+07	4.00695e+06	2.43768e+07	1.28948e+07	3.25364e+08	1.02939e+07	1.4546e+07	1.67284e+08	3.59373e+06	5.47522e+06	2.1467e+06	1.35078e+07	2.21184e+06	9.36537e+06	1.29465e+08	5.05431e+06	1.1731e+07	1.0517e+07	8.79206e+06	317530337	3.14166e+07	5.74996e+08	3.57282e+08	2.05507e+08	1.99258e+08
C04062	M407T62.pos	1.73357e+07	1.18349e+08	6.82688	2.77123	9.28e-05	0.0014302	412296	5.80392e+07	7.5786e+07	1.74136e+07	2.47939e+06	390559	766869	766869	903496	766869	4.68575e+07	3.10698e+07	1.3947e+06	589583	7.24145e+06	1.3947e+06	6.36923e+07	1.98437e+06	2.49022e+06	4.66607e+06	3.58575e+06	2.76735e+07	5.15727e+06	3575615	2.08706e+07	4.66607e+06	589583	903496	5.15727e+06	1.3947e+06	5.6423e+07	3.3639e+07	8.91985e+06	3.25435e+07	3.61865e+07	6.36923e+07	4.84519e+07	7.01098e+07	1.5884e+08	3.42136e+07	1.23615e+08	4.80125e+06
C17644	M818T221.pos	1.23478e+08	8.8224e+08	7.14492	2.83692	1.65e-06	0.000117995	6.33299e+06	4.8293e+06	1.98539e+07	569033	1451084269	2.42941e+08	1.94395e+08	199248224	7.00556e+06	1.94505e+08	3.96466e+07	8.0623e+08	7.22976e+06	1.63526e+08	944721	450266	2.44766e+07	2.85361e+06	5.4685e+06	9.0866e+06	184747	5.81268e+06	7.22976e+06	1.18621e+06	1.7051e+08	3.05926e+06	1.39867e+08	209696	1.02515e+07	7.22976e+06	1.15415e+07	5.14501e+08	7.22976e+06	1.15415e+07	6.20402e+07	1.12133e+08	4.65649e+08	1.81039e+08	2314199496	3.13142e+06	1.61689e+07	1964553441
C00137	M179T335.neg	1.91962e+08	1400871184	7.29765	2.86743	0.000114346	0.00418621	8.24927e+07	4.71182e+07	6.90606e+07	5.86524e+07	6.11785e+07	9.01473e+07	1.21225e+07	1.4652e+08	4.96673e+07	6.16145e+07	61161320	1.27732e+08	7.73332e+07	1.98506e+08	6.08217e+08	1.03955e+08	1.30499e+08	4.40051e+07	5.02279e+07	1.66232e+08	1.34526e+08	1395013736	1.65827e+08	6.1941e+07	7.03722e+07	9.92349e+07	2.18854e+07	1822980175	1.3731e+08	2.23149e+08	9.61269e+07	9.83888e+07	3.90444e+07	9.9882e+07	1.55004e+08	4.35021e+07	1925202872	1815406934	4320297947	1875497579	1136407460	1355084668
C00267	M179T213.neg	4.56977e+06	4.12702e+07	9.03114	3.17491	0.000243622	0.0065654	4.65591e+06	2.90932e+06	6.56119e+06	2.52869e+06	2.71798e+06	2.2957e+06	2.76058e+06	14506108	2.08191e+06	1.1671e+07	4.28231e+06	3.11654e+06	2.10503e+06	4.76154e+06	2.43286e+06	2.57542e+06	6.31746e+06	5.07937e+06	2.66569e+06	6.73434e+06	8.22913e+06	6.59279e+06	3.39344e+06	1.88596e+06	5.85072e+06	7.85168e+06	2.01107e+06	2.06067e+06	4.08343e+06	3.43996e+06	6.43247e+06	3.2525e+06	2.57986e+06	2.77579e+06	1.8936e+06	9.41965e+06	1.29626e+07	2.21644e+07	3.6452e+06	6.38033e+06	9.82476e+07	5.71509e+06
C04230	M524T186.pos	1.26609e+08	1151521673	9.09513	3.1851	0.000350282	0.00352372	9.24721e+07	1.57798e+07	1.97758e+08	1.60209e+08	9.16427e+06	2.8705e+07	1.11121e+08	1.63543e+07	5.17737e+07	1.26859e+08	3.54639e+08	8.51072e+07	1.032e+08	1.55676e+08	1.92695e+07	1.09689e+08	2.60272e+07	7.28738e+07	1.39404e+07	1.48072e+08	5.67397e+08	5.75059e+07	2.55549e+07	4.81406e+07	1.12098e+08	2.25381e+07	7.21727e+08	7.43698e+06	8.52641e+07	1.33794e+08	1.64357e+08	2.46779e+08	2.77306e+07	3.04507e+07	4.03306e+08	5.13825e+06	2.90511e+08	2.36043e+08	1.79941e+08	1028108045	3232589254	1566814128
C00486	M585T39.pos	3.52264e+07	3.24689e+08	9.2172	3.20433	0.00282678	0.0160204	1.0383e+06	3.04968e+07	9.38953e+06	9.71439e+07	1.97964e+07	4.62333e+06	4.50502e+06	8.3489e+07	7.62939e+06	1.69212e+07	9.52263e+06	514687	1.13216e+07	7.98766e+06	1.05249e+07	4.43946e+06	2.27752e+08	1.33018e+07	5.04837e+06	1.00708e+08	2.22295e+08	228734	1.67886e+06	6.18569e+06	635841	9.49563e+06	526669	2.31705e+07	2.49472e+06	1.69897e+06	1.91294e+07	1.83565e+08	1.75211e+06	7.85406e+07	4.25445e+06	4.63421e+07	1.56142e+08	3.09635e+07	5.10501e+08	4.73285e+07	6007265154	1.09864e+07
C04608	M455T420.pos	1.26312e+06	1.26896e+07	10.0463	3.32859	0.00129583	0.00915607	263293	98339.6	986695	84502.5	1.17953e+06	459947	193379	298312	184996	403605	114928	3.41485e+07	644233	86911.5	117402	2.27051e+06	140748	404072	347000	65553.7	1.01256e+06	97291	132626	130907	84345	151666	70170.8	165858	148170	165002	171589	282674	63900.3	110517	98614.4	93833.9	385992	181617	145987	2.92995e+06	3.92347e+06	1.36004e+08
C02633	M503T339.pos	3.70809e+06	4.31447e+07	11.6353	3.54043	0.000746667	0.00607109	6.63807e+06	4.02325e+06	255635	457592	3.59396e+06	5.56504e+06	1.79809e+07	4.91663e+06	1.55039e+06	147216	395028	1.54162e+06	1.08658e+07	787448	8.44228e+06	6.94416e+06	330298	7.0461e+06	957808	1397782	836818	3.5895e+06	2.47098e+06	1.29874e+06	2.58653e+06	992107	319021	255917	130639	8.00438e+06	566506	1.51443e+06	105913	1.72641e+07	1.88436e+06	7.83431e+06	8.43895e+06	5.83541e+06	766768	1.58717e+07	7.13746e+07	5.11455e+07
C00791	M112T171.neg	1.88466e+07	2.39669e+08	12.7168	3.66867	0.000535306	0.0104564	4.44047e+06	6.33426e+06	8.72873e+07	1.70648e+07	1.31168e+06	1.29473e+07	5.22439e+06	4.59015e+06	2.39433e+07	1.07812e+06	6.58872e+07	4.58509e+06	1.01226e+08	2.17818e+06	3.0264e+06	3.15028e+06	2.698e+06	6.34558e+07	4.23477e+06	5.00304e+06	4.43229e+06	1.23712e+08	3.61471e+06	5.04841e+07	7.95241e+06	2.98794e+06	1.37695e+07	2.42646e+06	3.6057e+06	1.25626e+07	9.91071e+06	1.12873e+07	3.46075e+06	4.75438e+06	2.02225e+06	1.82849e+06	5.23565e+08	2.32836e+08	2.89215e+08	9.59907e+07	3.52422e+07	2.76164e+08
C06940	M583T291.pos	574377	1.17387e+07	20.4373	4.35313	1e-06	8.99e-05	1.47376e+06	1.40278e+06	166194	592868	2.35308e+06	179374	1.02545e+06	384292	141415	171589	92380	125328	453032	681120	316406	132239	418287	851184	196501	533993	168013	1.11614e+06	343580	177711	447453	515280	175285	545150	318898	341924	1.17929e+06	1.73107e+06	127854	350112	901974	546559	2.49368e+06	1.44929e+06	1.21816e+06	687018	2.14427e+07	2.34355e+07
C00689	M421T367.neg	1.67702e+06	3.71109e+07	22.1291	4.46787	0.000239274	0.00650983	402173	133292	371361	3.10296e+06	154878	2.1283e+07	821618	212831	2.27652e+06	9.93823e+06	50095.1	3.12672e+06	114274	72402.9	1.63613e+06	828427	132273	139952	118711	239270	226194	315997	200475	140730	147235	261275	3.45252e+06	3.22229e+06	61469.9	298447	2.70578e+06	300118	219142	154899	62699.2	3.44819e+06	2.13703e+07	119521	2.90383e+06	4.4447e+06	8.38305e+06	5.24049e+06
[truncated: 30 more columns]
